# Supplementary material for: 3-(4-Bromo­phenyl­sulfon­yl)-5-cyclo­hexyl-2-methyl-1-benzofuran
Source: Acta Crystallogr Sect E Struct Rep Online. 2012 Jan 21;68(Pt 2):o480. doi: 10.1107/S1600536812001791 (PMC3275228; doi:10.1107/S1600536812001791)
Supplement: Supplementary file 1 [file e-68-0o480-sup1.cif]

##############################################################################
#                                                                            #
# This CIF contains the data in a paper accepted for publication in          #
# Acta Crystallographica Section E. It conforms to the requirements of       #
# Notes for Authors for Acta Crystallographica Section E, and has been       #
# peer reviewed under the auspices of the IUCr Commission on Journals.       #
#                                                                            #
# Full details of the Crystallographic Information File format               #
# are given in the paper "The Crystallographic Information File (CIF):       #
# a New Standard Archive File for Crystallography" by S. R. Hall, F. H.      #
# Allen and I. D. Brown [Acta Cryst. (1991), A47, 655-685].                  #
#                                                                            #
# The current version of the core CIF dictionary is obtainable from          #
# ftp://ftp.iucr.org/pub/cif_core.dic.                                       #
#                                                                            #
# Software is freely available for graphical display of the structure(s)     #
# in this CIF. For information consult the CIF software page                 #
# http://www.iucr.org/resources/cif/software.                                #
#                                                                            #
# This file may be used for bona fide research purposes within the           #
# scientific community so long as proper attribution is given to the journal # 
# article from which it was obtained.                                        #
#                                                                            #
##############################################################################
data_global
_audit_creation_method     'form.cif (version 2.0)'
_journal_data_validation_number     ?
_journal_date_recd_electronic     2011-12-26
_journal_date_accepted     2012-01-15
_journal_name_full     'Acta Crystallographica, Section E'
_journal_year     2012
_journal_volume     68
_journal_issue      2
_journal_page_first     o480
_journal_page_last     o480
_journal_paper_category     QO
_journal_paper_doi     10.1107/S1600536812001791
_journal_coeditor_code     BX2395
_publ_contact_author_name     'Prof. Uk Lee'
_publ_contact_author_address
;
 Department of Chemistry, Pukyong National University, 599-1 Daeyeon 3-dong
 Nam-gu, Busan 608-737, Republic of Korea
;
_publ_contact_author_email     'uklee@pknu.ac.kr'
_publ_contact_author_fax     '+82-51-629-5583'
_publ_contact_author_phone     '+82-51-629-5596'
_publ_section_title
;
3-(4-Bromophenylsulfonyl)-5-cyclohexyl-2-methyl-1-benzofuran
;
loop_
    _publ_author_name
    _publ_author_address
    'Choi, Hong Dae'
;
 Department of Chemistry, Dongeui University, San 24 Kaya-dong Busanjin-gu,
 Busan 614-714, Republic of Korea
;
    'Seo, Pil Ja'
;
 Department of Chemistry, Dongeui University, San 24 Kaya-dong Busanjin-gu,
 Busan 614-714, Republic of Korea
;
    'Lee, Uk'
;
 Department of Chemistry, Pukyong National University, 599-1 Daeyeon 3-dong
 Nam-gu, Busan 608-737, Republic of Korea
;
_publ_section_synopsis     .
data_I
_chemical_name_systematic
;
3-(4-Bromophenylsulfonyl)-5-cyclohexyl-2-methyl-1-benzofuran
;
_chemical_name_common     ?
_chemical_formula_moiety     'C21 H21 Br O3 S'
_chemical_formula_sum     'C21 H21 Br O3 S'
_chemical_formula_iupac     'C21 H21 Br O3 S'
_chemical_formula_weight     433.35
_chemical_melting_point     ?
_symmetry_cell_setting     monoclinic
_symmetry_space_group_name_H-M     'P 21/c  '
_symmetry_space_group_name_Hall     '-P 2ybc'
loop_
    _symmetry_equiv_pos_as_xyz
    'x, y, z'
    '-x, y+1/2, -z+1/2'
    '-x, -y, -z'
    'x, -y-1/2, z-1/2'
_cell_length_a     16.8264(3)
_cell_length_b     8.76270(10)
_cell_length_c     13.3545(2)
_cell_angle_alpha     90.00
_cell_angle_beta     104.2480(10)
_cell_angle_gamma     90.00
_cell_volume     1908.48(5)
_cell_formula_units_Z     4
_cell_measurement_reflns_used     5934
_cell_measurement_theta_min     2.64
_cell_measurement_theta_max     27.23
_cell_measurement_temperature     173(2)
_exptl_crystal_description     'block'
_exptl_crystal_colour     'colourless'
_exptl_crystal_size_max     0.31
_exptl_crystal_size_mid     0.19
_exptl_crystal_size_min     0.18
_exptl_crystal_density_diffrn     1.508
_exptl_crystal_density_meas     ?
_exptl_crystal_density_method     'not measured'
_exptl_crystal_F_000     888
_exptl_absorpt_coefficient_mu     2.281
_exptl_absorpt_correction_type     multi-scan
_exptl_absorpt_process_details     '(SADABS; Bruker, 2009)'
_exptl_absorpt_correction_T_min     0.5429
_exptl_absorpt_correction_T_max     0.6856
_exptl_special_details     ?
_diffrn_ambient_temperature     173(2)
_diffrn_radiation_type     MoK\a
_diffrn_radiation_wavelength     0.71073
_diffrn_radiation_source     'rotating anode'
_diffrn_radiation_monochromator     'graphite multilayer'
_diffrn_measurement_device_type     'Bruker SMART APEXII CCD'
_diffrn_measurement_method     '\f and \w scans'
_diffrn_detector_area_resol_mean     10.0
_diffrn_reflns_number     18100
_diffrn_reflns_av_R_equivalents     0.0313
_diffrn_reflns_av_sigmaI/netI     0.0346
_diffrn_reflns_theta_min     1.25
_diffrn_reflns_theta_max     28.29
_diffrn_reflns_theta_full     28.29
_diffrn_measured_fraction_theta_max     0.999
_diffrn_measured_fraction_theta_full     0.999
_diffrn_reflns_limit_h_min     -18
_diffrn_reflns_limit_h_max     22
_diffrn_reflns_limit_k_min     -11
_diffrn_reflns_limit_k_max     7
_diffrn_reflns_limit_l_min     -17
_diffrn_reflns_limit_l_max     17
_diffrn_standards_number     0
_diffrn_standards_interval_count     ?
_diffrn_standards_interval_time     ?
_diffrn_standards_decay_%     ?
_refine_special_details
;
 Refinement of F^2^ against ALL reflections.  The weighted R-factor wR and
 goodness of fit S are based on F^2^, conventional R-factors R are based
 on F, with F set to zero for negative F^2^. The threshold expression of
 F^2^ > 2sigma(F^2^) is used only for calculating R-factors(gt) etc. and is
 not relevant to the choice of reflections for refinement.  R-factors based
 on F^2^ are statistically about twice as large as those based on F, and R-
 factors based on ALL data will be even larger.
;
_reflns_number_total     4739
_reflns_number_gt     3566
_reflns_threshold_expression     I>2\s(I)
_refine_ls_structure_factor_coef     Fsqd
_refine_ls_matrix_type     full
_refine_ls_R_factor_all     0.0586
_refine_ls_R_factor_gt     0.0383
_refine_ls_wR_factor_gt     0.0938
_refine_ls_wR_factor_ref     0.1028
_refine_ls_goodness_of_fit_ref     1.029
_refine_ls_restrained_S_all     1.029
_refine_ls_number_reflns     4739
_refine_ls_number_parameters     236
_refine_ls_number_restraints     0
_refine_ls_hydrogen_treatment     constr
_refine_ls_weighting_scheme     calc
_refine_ls_weighting_details
         'calc w=1/[\s^2^(Fo^2^)+(0.0533P)^2^+0.5992P] where P=(Fo^2^+2Fc^2^)/3'
_atom_sites_solution_hydrogens     difmap
_atom_sites_solution_primary     direct
_atom_sites_solution_secondary     difmap
_refine_ls_shift/su_max     0.001
_refine_ls_shift/su_mean     0.000
_refine_diff_density_max     0.602
_refine_diff_density_min     -0.709
_refine_ls_extinction_method     none
_refine_ls_extinction_coef     ?
loop_
    _atom_type_symbol
    _atom_type_description
    _atom_type_scat_dispersion_real
    _atom_type_scat_dispersion_imag
    _atom_type_scat_source
    'C' 'C' 0.0033 0.0016
                         'International Tables Vol C Tables 4.2.6.8 and 6.1.1.4'
    'H' 'H' 0.0000 0.0000
                         'International Tables Vol C Tables 4.2.6.8 and 6.1.1.4'
    'O' 'O' 0.0106 0.0060
                         'International Tables Vol C Tables 4.2.6.8 and 6.1.1.4'
    'S' 'S' 0.1246 0.1234
                         'International Tables Vol C Tables 4.2.6.8 and 6.1.1.4'
    'Br' 'Br' -0.2901 2.4595
                         'International Tables Vol C Tables 4.2.6.8 and 6.1.1.4'
_computing_data_collection     '<i>APEX2</i> (Bruker, 2009)'
_computing_cell_refinement     '<i>SAINT</i> (Bruker, 2009)'
_computing_data_reduction     '<i>SAINT</i> (Bruker, 2009)'
_computing_structure_solution     '<i>SHELXS97</i> (Sheldrick, 2008)'
_computing_structure_refinement     '<i>SHELXL97</i> (Sheldrick, 2008)'
_computing_molecular_graphics
                       '<i>ORTEP-3</i> (Farrugia, 1997) and  PLATON (Spek,2009)'
_computing_publication_material     '<i>SHELXL97</i> (Sheldrick, 2008)'
loop_
    _atom_site_type_symbol
    _atom_site_label
    _atom_site_fract_x
    _atom_site_fract_y
    _atom_site_fract_z
    _atom_site_U_iso_or_equiv
    _atom_site_adp_type
    _atom_site_calc_flag
    _atom_site_refinement_flags
    _atom_site_occupancy
    _atom_site_symmetry_multiplicity
    _atom_site_disorder_assembly
    _atom_site_disorder_group
    Br Br1 0.472627(17) 0.39062(4) 0.30549(2) 0.05789(12) Uani d . 1 2 . .
    S S1 0.15069(3) 0.28324(5) 0.47083(4) 0.02514(12) Uani d . 1 2 . .
    O O1 0.04011(9) 0.67903(17) 0.41683(12) 0.0338(4) Uani d . 1 2 . .
    O O2 0.09589(10) 0.18906(17) 0.39712(12) 0.0352(4) Uani d . 1 2 . .
    O O3 0.17627(9) 0.23523(16) 0.57671(11) 0.0311(3) Uani d . 1 2 . .
    C C1 0.11029(12) 0.4652(2) 0.46944(15) 0.0250(4) Uani d . 1 2 . .
    C C2 0.13778(12) 0.5779(2) 0.54926(16) 0.0250(4) Uani d . 1 2 . .
    C C3 0.19440(13) 0.5830(2) 0.64531(17) 0.0263(4) Uani d . 1 2 . .
    H H3 0.2256 0.4951 0.6720 0.032 Uiso calc R 1 2 . .
    C C4 0.20449(12) 0.7184(2) 0.70136(17) 0.0288(5) Uani d . 1 2 . .
    C C5 0.15718(14) 0.8459(2) 0.6599(2) 0.0368(5) Uani d . 1 2 . .
    H H5 0.1644 0.9381 0.6985 0.044 Uiso calc R 1 2 . .
    C C6 0.10060(14) 0.8430(2) 0.5654(2) 0.0378(5) Uani d . 1 2 . .
    H H6 0.0691 0.9304 0.5385 0.045 Uiso calc R 1 2 . .
    C C7 0.09228(13) 0.7077(2) 0.51260(17) 0.0302(5) Uani d . 1 2 . .
    C C8 0.05259(12) 0.5303(2) 0.39189(17) 0.0299(5) Uani d . 1 2 . .
    C C9 0.26505(13) 0.7263(2) 0.80598(17) 0.0308(5) Uani d . 1 2 . .
    H H9 0.2646 0.8333 0.8320 0.037 Uiso calc R 1 2 . .
    C C10 0.35212(14) 0.6904(3) 0.79958(18) 0.0404(6) Uani d . 1 2 . .
    H H10A 0.3693 0.7654 0.7536 0.049 Uiso calc R 1 2 . .
    H H10B 0.3534 0.5878 0.7690 0.049 Uiso calc R 1 2 . .
    C C11 0.41288(16) 0.6951(3) 0.9066(2) 0.0471(6) Uani d . 1 2 . .
    H H11A 0.4680 0.6648 0.8998 0.057 Uiso calc R 1 2 . .
    H H11B 0.4166 0.8008 0.9335 0.057 Uiso calc R 1 2 . .
    C C12 0.38692(19) 0.5901(3) 0.9823(2) 0.0506(7) Uani d . 1 2 . .
    H H12A 0.4252 0.6013 1.0512 0.061 Uiso calc R 1 2 . .
    H H12B 0.3895 0.4830 0.9597 0.061 Uiso calc R 1 2 . .
    C C13 0.30039(19) 0.6264(4) 0.9898(2) 0.0544(7) Uani d . 1 2 . .
    H H13A 0.2994 0.7293 1.0200 0.065 Uiso calc R 1 2 . .
    H H13B 0.2835 0.5519 1.0362 0.065 Uiso calc R 1 2 . .
    C C14 0.23995(16) 0.6211(3) 0.88381(19) 0.0438(6) Uani d . 1 2 . .
    H H14A 0.1849 0.6511 0.8910 0.053 Uiso calc R 1 2 . .
    H H14B 0.2363 0.5151 0.8574 0.053 Uiso calc R 1 2 . .
    C C15 0.00326(14) 0.4780(3) 0.29081(17) 0.0382(5) Uani d . 1 2 . .
    H H15A 0.0170 0.3717 0.2798 0.057 Uiso calc R 1 2 . .
    H H15B 0.0151 0.5421 0.2361 0.057 Uiso calc R 1 2 . .
    H H15C -0.0551 0.4855 0.2894 0.057 Uiso calc R 1 2 . .
    C C16 0.24026(13) 0.3119(2) 0.42616(15) 0.0249(4) Uani d . 1 2 . .
    C C17 0.23543(13) 0.3041(2) 0.32088(15) 0.0282(4) Uani d . 1 2 . .
    H H17 0.1846 0.2815 0.2737 0.034 Uiso calc R 1 2 . .
    C C18 0.30421(15) 0.3291(3) 0.28488(17) 0.0338(5) Uani d . 1 2 . .
    H H18 0.3012 0.3253 0.2130 0.041 Uiso calc R 1 2 . .
    C C19 0.37760(14) 0.3597(3) 0.35501(19) 0.0336(5) Uani d . 1 2 . .
    C C20 0.38350(14) 0.3691(3) 0.45991(18) 0.0355(5) Uani d . 1 2 . .
    H H20 0.4346 0.3913 0.5067 0.043 Uiso calc R 1 2 . .
    C C21 0.31415(13) 0.3457(3) 0.49569(16) 0.0305(5) Uani d . 1 2 . .
    H H21 0.3170 0.3527 0.5675 0.037 Uiso calc R 1 2 . .
loop_
    _atom_site_aniso_label
    _atom_site_aniso_U_11
    _atom_site_aniso_U_22
    _atom_site_aniso_U_33
    _atom_site_aniso_U_12
    _atom_site_aniso_U_13
    _atom_site_aniso_U_23
    Br1 0.03863(18) 0.0885(3) 0.0517(2) 0.00045(13) 0.02099(14) -0.00445(14)
    S1 0.0269(3) 0.0250(2) 0.0201(2) -0.0028(2) -0.0007(2) 0.00023(19)
    O1 0.0247(8) 0.0351(8) 0.0382(9) 0.0053(6) 0.0014(7) 0.0107(7)
    O2 0.0351(9) 0.0351(8) 0.0300(8) -0.0102(7) -0.0024(7) -0.0058(7)
    O3 0.0376(8) 0.0300(7) 0.0230(8) -0.0007(6) 0.0019(7) 0.0045(6)
    C1 0.0236(10) 0.0275(10) 0.0227(10) 0.0008(8) 0.0034(8) 0.0042(8)
    C2 0.0218(10) 0.0235(9) 0.0308(11) 0.0016(7) 0.0087(9) 0.0036(8)
    C3 0.0246(11) 0.0238(9) 0.0296(11) 0.0018(8) 0.0049(9) 0.0003(8)
    C4 0.0234(10) 0.0266(10) 0.0379(12) -0.0027(8) 0.0105(9) -0.0040(9)
    C5 0.0319(12) 0.0247(10) 0.0546(15) 0.0010(9) 0.0123(12) -0.0066(10)
    C6 0.0288(12) 0.0266(11) 0.0576(16) 0.0083(9) 0.0096(12) 0.0052(11)
    C7 0.0211(10) 0.0313(11) 0.0377(12) 0.0027(8) 0.0065(9) 0.0084(9)
    C8 0.0223(10) 0.0365(11) 0.0307(11) 0.0000(9) 0.0063(9) 0.0084(9)
    C9 0.0303(11) 0.0265(10) 0.0347(12) -0.0040(9) 0.0064(10) -0.0096(9)
    C10 0.0258(12) 0.0608(16) 0.0346(13) -0.0044(11) 0.0075(10) -0.0037(11)
    C11 0.0308(13) 0.0652(18) 0.0415(15) -0.0023(12) 0.0018(11) -0.0119(13)
    C12 0.0581(18) 0.0480(15) 0.0381(15) 0.0051(13) -0.0026(13) -0.0055(12)
    C13 0.064(2) 0.0674(18) 0.0335(14) -0.0088(15) 0.0159(14) -0.0057(12)
    C14 0.0414(14) 0.0578(16) 0.0359(14) -0.0108(11) 0.0168(12) -0.0085(11)
    C15 0.0276(11) 0.0559(15) 0.0262(11) -0.0029(11) -0.0026(9) 0.0109(11)
    C16 0.0267(10) 0.0228(9) 0.0228(10) 0.0016(8) 0.0013(8) -0.0004(8)
    C17 0.0287(11) 0.0316(11) 0.0191(10) 0.0009(9) -0.0041(9) -0.0041(8)
    C18 0.0415(13) 0.0364(11) 0.0228(11) 0.0034(10) 0.0064(10) -0.0033(9)
    C19 0.0289(12) 0.0365(11) 0.0363(13) 0.0022(9) 0.0095(10) -0.0014(10)
    C20 0.0270(12) 0.0450(13) 0.0300(12) 0.0003(10) -0.0018(10) -0.0028(10)
    C21 0.0314(12) 0.0366(11) 0.0195(10) 0.0009(9) -0.0015(9) -0.0001(9)
_geom_special_details
;
 All esds (except the esd in the dihedral angle between two l.s. planes)
 are estimated using the full covariance matrix.  The cell esds are taken
 into account individually in the estimation of esds in distances, angles
 and torsion angles; correlations between esds in cell parameters are only
 used when they are defined by crystal symmetry.  An approximate (isotropic)
 treatment of cell esds is used for estimating esds involving l.s. planes.
;
loop_
    _geom_bond_atom_site_label_1
    _geom_bond_atom_site_label_2
    _geom_bond_site_symmetry_2
    _geom_bond_distance
    _geom_bond_publ_flag
    Br1 C19 . 1.894(2) ?
    S1 O2 . 1.4330(15) ?
    S1 O3 . 1.4360(15) ?
    S1 C1 . 1.731(2) ?
    S1 C16 . 1.770(2) ?
    O1 C8 . 1.374(3) ?
    O1 C7 . 1.385(3) ?
    C1 C8 . 1.359(3) ?
    C1 C2 . 1.444(3) ?
    C2 C7 . 1.391(3) ?
    C2 C3 . 1.398(3) ?
    C3 C4 . 1.391(3) ?
    C3 H3 . 0.9500 ?
    C4 C5 . 1.405(3) ?
    C4 C9 . 1.515(3) ?
    C5 C6 . 1.381(3) ?
    C5 H5 . 0.9500 ?
    C6 C7 . 1.369(3) ?
    C6 H6 . 0.9500 ?
    C8 C15 . 1.473(3) ?
    C9 C10 . 1.521(3) ?
    C9 C14 . 1.525(3) ?
    C9 H9 . 1.0000 ?
    C10 C11 . 1.540(3) ?
    C10 H10A . 0.9900 ?
    C10 H10B . 0.9900 ?
    C11 C12 . 1.509(4) ?
    C11 H11A . 0.9900 ?
    C11 H11B . 0.9900 ?
    C12 C13 . 1.517(4) ?
    C12 H12A . 0.9900 ?
    C12 H12B . 0.9900 ?
    C13 C14 . 1.526(4) ?
    C13 H13A . 0.9900 ?
    C13 H13B . 0.9900 ?
    C14 H14A . 0.9900 ?
    C14 H14B . 0.9900 ?
    C15 H15A . 0.9800 ?
    C15 H15B . 0.9800 ?
    C15 H15C . 0.9800 ?
    C16 C21 . 1.388(3) ?
    C16 C17 . 1.390(3) ?
    C17 C18 . 1.376(3) ?
    C17 H17 . 0.9500 ?
    C18 C19 . 1.380(3) ?
    C18 H18 . 0.9500 ?
    C19 C20 . 1.382(3) ?
    C20 C21 . 1.381(3) ?
    C20 H20 . 0.9500 ?
    C21 H21 . 0.9500 ?
loop_
    _geom_angle_atom_site_label_1
    _geom_angle_atom_site_label_2
    _geom_angle_atom_site_label_3
    _geom_angle_site_symmetry_1
    _geom_angle_site_symmetry_3
    _geom_angle
    _geom_angle_publ_flag
    O2 S1 O3 . . 119.59(9) ?
    O2 S1 C1 . . 109.78(10) ?
    O3 S1 C1 . . 107.58(9) ?
    O2 S1 C16 . . 107.91(10) ?
    O3 S1 C16 . . 107.43(9) ?
    C1 S1 C16 . . 103.33(9) ?
    C8 O1 C7 . . 107.22(15) ?
    C8 C1 C2 . . 108.29(18) ?
    C8 C1 S1 . . 126.89(17) ?
    C2 C1 S1 . . 124.67(15) ?
    C7 C2 C3 . . 119.29(19) ?
    C7 C2 C1 . . 104.56(18) ?
    C3 C2 C1 . . 136.16(18) ?
    C4 C3 C2 . . 119.09(19) ?
    C4 C3 H3 . . 120.5 ?
    C2 C3 H3 . . 120.5 ?
    C3 C4 C5 . . 119.0(2) ?
    C3 C4 C9 . . 120.07(18) ?
    C5 C4 C9 . . 120.93(19) ?
    C6 C5 C4 . . 122.8(2) ?
    C6 C5 H5 . . 118.6 ?
    C4 C5 H5 . . 118.6 ?
    C7 C6 C5 . . 116.5(2) ?
    C7 C6 H6 . . 121.7 ?
    C5 C6 H6 . . 121.7 ?
    C6 C7 O1 . . 126.46(19) ?
    C6 C7 C2 . . 123.3(2) ?
    O1 C7 C2 . . 110.23(18) ?
    C1 C8 O1 . . 109.70(18) ?
    C1 C8 C15 . . 134.7(2) ?
    O1 C8 C15 . . 115.61(18) ?
    C4 C9 C10 . . 112.16(18) ?
    C4 C9 C14 . . 111.38(18) ?
    C10 C9 C14 . . 110.2(2) ?
    C4 C9 H9 . . 107.6 ?
    C10 C9 H9 . . 107.6 ?
    C14 C9 H9 . . 107.6 ?
    C9 C10 C11 . . 111.8(2) ?
    C9 C10 H10A . . 109.3 ?
    C11 C10 H10A . . 109.3 ?
    C9 C10 H10B . . 109.3 ?
    C11 C10 H10B . . 109.3 ?
    H10A C10 H10B . . 107.9 ?
    C12 C11 C10 . . 111.7(2) ?
    C12 C11 H11A . . 109.3 ?
    C10 C11 H11A . . 109.3 ?
    C12 C11 H11B . . 109.3 ?
    C10 C11 H11B . . 109.3 ?
    H11A C11 H11B . . 107.9 ?
    C11 C12 C13 . . 110.9(2) ?
    C11 C12 H12A . . 109.5 ?
    C13 C12 H12A . . 109.5 ?
    C11 C12 H12B . . 109.5 ?
    C13 C12 H12B . . 109.5 ?
    H12A C12 H12B . . 108.0 ?
    C12 C13 C14 . . 111.3(2) ?
    C12 C13 H13A . . 109.4 ?
    C14 C13 H13A . . 109.4 ?
    C12 C13 H13B . . 109.4 ?
    C14 C13 H13B . . 109.4 ?
    H13A C13 H13B . . 108.0 ?
    C13 C14 C9 . . 112.3(2) ?
    C13 C14 H14A . . 109.1 ?
    C9 C14 H14A . . 109.1 ?
    C13 C14 H14B . . 109.1 ?
    C9 C14 H14B . . 109.1 ?
    H14A C14 H14B . . 107.9 ?
    C8 C15 H15A . . 109.5 ?
    C8 C15 H15B . . 109.5 ?
    H15A C15 H15B . . 109.5 ?
    C8 C15 H15C . . 109.5 ?
    H15A C15 H15C . . 109.5 ?
    H15B C15 H15C . . 109.5 ?
    C21 C16 C17 . . 120.5(2) ?
    C21 C16 S1 . . 120.10(16) ?
    C17 C16 S1 . . 119.43(16) ?
    C18 C17 C16 . . 120.06(19) ?
    C18 C17 H17 . . 120.0 ?
    C16 C17 H17 . . 120.0 ?
    C17 C18 C19 . . 118.9(2) ?
    C17 C18 H18 . . 120.6 ?
    C19 C18 H18 . . 120.6 ?
    C18 C19 C20 . . 121.9(2) ?
    C18 C19 Br1 . . 118.82(18) ?
    C20 C19 Br1 . . 119.28(18) ?
    C21 C20 C19 . . 119.1(2) ?
    C21 C20 H20 . . 120.5 ?
    C19 C20 H20 . . 120.5 ?
    C20 C21 C16 . . 119.6(2) ?
    C20 C21 H21 . . 120.2 ?
    C16 C21 H21 . . 120.2 ?
loop_
    _geom_torsion_atom_site_label_1
    _geom_torsion_atom_site_label_2
    _geom_torsion_atom_site_label_3
    _geom_torsion_atom_site_label_4
    _geom_torsion_site_symmetry_1
    _geom_torsion_site_symmetry_2
    _geom_torsion_site_symmetry_3
    _geom_torsion_site_symmetry_4
    _geom_torsion
    _geom_torsion_publ_flag
    O2 S1 C1 C8 . . . . -21.0(2) ?
    O3 S1 C1 C8 . . . . -152.62(18) ?
    C16 S1 C1 C8 . . . . 93.9(2) ?
    O2 S1 C1 C2 . . . . 164.01(17) ?
    O3 S1 C1 C2 . . . . 32.4(2) ?
    C16 S1 C1 C2 . . . . -81.09(18) ?
    C8 C1 C2 C7 . . . . 0.4(2) ?
    S1 C1 C2 C7 . . . . 176.20(16) ?
    C8 C1 C2 C3 . . . . -179.7(2) ?
    S1 C1 C2 C3 . . . . -3.9(4) ?
    C7 C2 C3 C4 . . . . -0.7(3) ?
    C1 C2 C3 C4 . . . . 179.4(2) ?
    C2 C3 C4 C5 . . . . 0.3(3) ?
    C2 C3 C4 C9 . . . . 179.58(18) ?
    C3 C4 C5 C6 . . . . 0.1(3) ?
    C9 C4 C5 C6 . . . . -179.2(2) ?
    C4 C5 C6 C7 . . . . 0.0(4) ?
    C5 C6 C7 O1 . . . . -179.5(2) ?
    C5 C6 C7 C2 . . . . -0.5(3) ?
    C8 O1 C7 C6 . . . . 178.8(2) ?
    C8 O1 C7 C2 . . . . -0.3(2) ?
    C3 C2 C7 C6 . . . . 0.9(3) ?
    C1 C2 C7 C6 . . . . -179.2(2) ?
    C3 C2 C7 O1 . . . . -179.99(18) ?
    C1 C2 C7 O1 . . . . -0.1(2) ?
    C2 C1 C8 O1 . . . . -0.6(2) ?
    S1 C1 C8 O1 . . . . -176.28(15) ?
    C2 C1 C8 C15 . . . . 178.8(2) ?
    S1 C1 C8 C15 . . . . 3.1(4) ?
    C7 O1 C8 C1 . . . . 0.5(2) ?
    C7 O1 C8 C15 . . . . -178.98(18) ?
    C3 C4 C9 C10 . . . . 59.7(3) ?
    C5 C4 C9 C10 . . . . -121.0(2) ?
    C3 C4 C9 C14 . . . . -64.3(3) ?
    C5 C4 C9 C14 . . . . 115.0(2) ?
    C4 C9 C10 C11 . . . . -178.6(2) ?
    C14 C9 C10 C11 . . . . -53.9(3) ?
    C9 C10 C11 C12 . . . . 55.4(3) ?
    C10 C11 C12 C13 . . . . -55.3(3) ?
    C11 C12 C13 C14 . . . . 55.3(3) ?
    C12 C13 C14 C9 . . . . -55.6(3) ?
    C4 C9 C14 C13 . . . . 179.6(2) ?
    C10 C9 C14 C13 . . . . 54.5(3) ?
    O2 S1 C16 C21 . . . . -155.16(16) ?
    O3 S1 C16 C21 . . . . -24.96(19) ?
    C1 S1 C16 C21 . . . . 88.60(18) ?
    O2 S1 C16 C17 . . . . 26.52(19) ?
    O3 S1 C16 C17 . . . . 156.72(16) ?
    C1 S1 C16 C17 . . . . -89.71(17) ?
    C21 C16 C17 C18 . . . . 0.4(3) ?
    S1 C16 C17 C18 . . . . 178.71(16) ?
    C16 C17 C18 C19 . . . . 0.8(3) ?
    C17 C18 C19 C20 . . . . -1.4(3) ?
    C17 C18 C19 Br1 . . . . 178.92(16) ?
    C18 C19 C20 C21 . . . . 0.6(3) ?
    Br1 C19 C20 C21 . . . . -179.67(17) ?
    C19 C20 C21 C16 . . . . 0.6(3) ?
    C17 C16 C21 C20 . . . . -1.2(3) ?
    S1 C16 C21 C20 . . . . -179.45(17) ?
loop_
    _geom_hbond_atom_site_label_D
    _geom_hbond_atom_site_label_H
    _geom_hbond_atom_site_label_A
    _geom_hbond_site_symmetry_A
    _geom_hbond_distance_DH
    _geom_hbond_distance_HA
    _geom_hbond_distance_DA
    _geom_hbond_angle_DHA
    C15 H15A O2 . 0.98 2.40 3.125(3) 131
    C18 H18 O3 4_565 0.95 2.48 3.120(3) 125
_iucr_refine_instructions_details
;
TITL 1144 IN P2(1)/C
CELL  0.71073 16.82640  8.76270 13.35450 90.00000 104.24800 90.00000
ZERR 4  0.00030  0.00010  0.00020  0.00000  0.00100  0.00000
LATT 1
SYMM -X, Y+ 0.50000, -Z+ 0.50000
SFAC C H O S BR
UNIT 84 84 12 4 4
TEMP -100
SIZE 0.179 0.188 0.305
L.S. 14
ACTA
CONF
BOND $H
BOND
FMAP 2
MPLA 9 C1 C2 C3 C4 C5 C6 C7 O1 C8
MPLA 6 C16 C17 C18 C19 C20 C21
EQIV $1 -x, 0.5+y, 0.5-z
HTAB C15 O2_$1
PLAN 20
WGHT    0.053300    0.599200
FVAR       0.13426
BR1   5    0.472627    0.390620    0.305493    11.00000    0.03863    0.08851 =
         0.05172   -0.00445    0.02099    0.00045
S1    4    0.150687    0.283244    0.470828    11.00000    0.02690    0.02504 =
         0.02005    0.00023   -0.00074   -0.00281
O1    3    0.040110    0.679032    0.416830    11.00000    0.02472    0.03511 =
         0.03819    0.01067    0.00142    0.00528
O2    3    0.095888    0.189061    0.397123    11.00000    0.03508    0.03509 =
         0.03003   -0.00583   -0.00244   -0.01019
O3    3    0.176267    0.235225    0.576708    11.00000    0.03759    0.02997 =
         0.02296    0.00454    0.00195   -0.00070
C1    1    0.110295    0.465152    0.469441    11.00000    0.02360    0.02750 =
         0.02275    0.00420    0.00337    0.00085
C2    1    0.137777    0.577950    0.549258    11.00000    0.02184    0.02350 =
         0.03080    0.00358    0.00869    0.00159
C3    1    0.194395    0.582965    0.645313    11.00000    0.02461    0.02378 =
         0.02956    0.00028    0.00487    0.00184
AFIX  43
H3    2    0.225555    0.495096    0.671951    11.00000   -1.20000
AFIX   0
C4    1    0.204487    0.718356    0.701355    11.00000    0.02339    0.02656 =
         0.03794   -0.00404    0.01054   -0.00269
C5    1    0.157176    0.845939    0.659914    11.00000    0.03187    0.02474 =
         0.05458   -0.00660    0.01231    0.00105
AFIX  43
H5    2    0.164397    0.938149    0.698512    11.00000   -1.20000
AFIX   0
C6    1    0.100598    0.843020    0.565425    11.00000    0.02879    0.02657 =
         0.05757    0.00521    0.00960    0.00826
AFIX  43
H6    2    0.069089    0.930371    0.538486    11.00000   -1.20000
AFIX   0
C7    1    0.092283    0.707703    0.512604    11.00000    0.02109    0.03134 =
         0.03773    0.00838    0.00651    0.00270
C8    1    0.052587    0.530345    0.391889    11.00000    0.02233    0.03646 =
         0.03073    0.00842    0.00625   -0.00004
C9    1    0.265047    0.726331    0.805978    11.00000    0.03030    0.02650 =
         0.03475   -0.00961    0.00639   -0.00397
AFIX  13
H9    2    0.264603    0.833260    0.831996    11.00000   -1.20000
AFIX   0
C10   1    0.352119    0.690446    0.799579    11.00000    0.02582    0.06084 =
         0.03464   -0.00370    0.00753   -0.00443
AFIX  23
H10A  2    0.369295    0.765441    0.753582    11.00000   -1.20000
H10B  2    0.353401    0.587816    0.769021    11.00000   -1.20000
AFIX   0
C11   1    0.412877    0.695103    0.906614    11.00000    0.03084    0.06523 =
         0.04150   -0.01192    0.00181   -0.00233
AFIX  23
H11A  2    0.467971    0.664763    0.899774    11.00000   -1.20000
H11B  2    0.416585    0.800807    0.933541    11.00000   -1.20000
AFIX   0
C12   1    0.386917    0.590090    0.982292    11.00000    0.05810    0.04801 =
         0.03811   -0.00548   -0.00263    0.00511
AFIX  23
H12A  2    0.425189    0.601287    1.051231    11.00000   -1.20000
H12B  2    0.389471    0.482962    0.959743    11.00000   -1.20000
AFIX   0
C13   1    0.300393    0.626434    0.989752    11.00000    0.06447    0.06738 =
         0.03347   -0.00567    0.01586   -0.00884
AFIX  23
H13A  2    0.299355    0.729344    1.019997    11.00000   -1.20000
H13B  2    0.283450    0.551863    1.036202    11.00000   -1.20000
AFIX   0
C14   1    0.239950    0.621077    0.883815    11.00000    0.04142    0.05780 =
         0.03586   -0.00849    0.01676   -0.01080
AFIX  23
H14A  2    0.184908    0.651133    0.891002    11.00000   -1.20000
H14B  2    0.236306    0.515088    0.857403    11.00000   -1.20000
AFIX   0
C15   1    0.003261    0.478019    0.290814    11.00000    0.02756    0.05593 =
         0.02621    0.01090   -0.00259   -0.00285
AFIX 137
H15A  2    0.017019    0.371687    0.279755    11.00000   -1.50000
H15B  2    0.015069    0.542072    0.236074    11.00000   -1.50000
H15C  2   -0.055124    0.485486    0.289365    11.00000   -1.50000
AFIX   0
C16   1    0.240265    0.311853    0.426163    11.00000    0.02674    0.02278 =
         0.02282   -0.00039    0.00134    0.00160
C17   1    0.235433    0.304116    0.320876    11.00000    0.02870    0.03165 =
         0.01907   -0.00411   -0.00408    0.00086
AFIX  43
H17   2    0.184581    0.281550    0.273727    11.00000   -1.20000
AFIX   0
C18   1    0.304213    0.329103    0.284883    11.00000    0.04151    0.03639 =
         0.02277   -0.00334    0.00639    0.00337
AFIX  43
H18   2    0.301246    0.325344    0.212961    11.00000   -1.20000
AFIX   0
C19   1    0.377601    0.359725    0.355008    11.00000    0.02894    0.03645 =
         0.03630   -0.00137    0.00946    0.00224
C20   1    0.383504    0.369060    0.459911    11.00000    0.02701    0.04496 =
         0.03000   -0.00282   -0.00182    0.00034
AFIX  43
H20   2    0.434562    0.391251    0.506737    11.00000   -1.20000
AFIX   0
C21   1    0.314146    0.345678    0.495692    11.00000    0.03137    0.03658 =
         0.01945   -0.00008   -0.00152    0.00092
AFIX  43
H21   2    0.316971    0.352699    0.567472    11.00000   -1.20000
HKLF 4
REM  1144 IN P2(1)/C
REM R1 =  0.0383 for   3566 Fo > 4sig(Fo)  and  0.0586 for all   4739 data
REM    236 parameters refined using      0 restraints
END
WGHT      0.0510      0.6214
REM Highest difference peak  0.602,  deepest hole -0.709,  1-sigma level  0.076
Q1    1   0.4311  0.3795  0.3345  11.00000  0.05    0.60
Q2    1   0.1986  0.2998  0.4445  11.00000  0.05    0.43
Q3    1   0.4569  0.3191  0.2606  11.00000  0.05    0.36
Q4    1  -0.0210  0.4023  0.3014  11.00000  0.05    0.30
Q5    1   0.2337  0.7225  0.7566  11.00000  0.05    0.27
Q6    1   0.1996  0.6568  0.6672  11.00000  0.05    0.27
Q7    1   0.1659  0.7487  0.6994  11.00000  0.05    0.25
Q8    1   0.1786  0.5783  0.5933  11.00000  0.05    0.23
Q9    1   0.2405  0.2814  0.3755  11.00000  0.05    0.23
Q10   1   0.1109  0.6378  0.5463  11.00000  0.05    0.22
Q11   1   0.0169  0.6272  0.4386  11.00000  0.05    0.22
Q12   1   0.4934  0.7556  0.8946  11.00000  0.05    0.22
Q13   1   0.3789  0.7220  0.7216  11.00000  0.05    0.22
Q14   1   0.4503  0.8948  0.7837  11.00000  0.05    0.21
Q15   1   0.0586  0.4312  0.2386  11.00000  0.05    0.21
Q16   1   0.4978  0.4925  0.3759  11.00000  0.05    0.21
Q17   1   0.3897  0.8286  0.7184  11.00000  0.05    0.21
Q18   1   0.2029  0.1915  0.5863  11.00000  0.05    0.21
Q19   1   0.0690  0.7022  0.4730  11.00000  0.05    0.20
Q20   1   0.2742  0.3229  0.4559  11.00000  0.05    0.20
;
