# Supplementary material for: 3-(4-Bromo­phenyl­sulfon­yl)-5-cyclo­hexyl-2-methyl-1-benzofuran
Source: Acta Crystallogr Sect E Struct Rep Online. 2012 Jan 21;68(Pt 2):o480. doi: 10.1107/S1600536812001791 (PMC3275228; doi:10.1107/S1600536812001791)
Supplement: Supplementary file 2 [file e-68-0o480-Isup2.hkl]

# 
# h,k,l, Fc-squared, Fo-squared, sigma(Fo-squared) and status flag 
# 
data_I
_shelx_title ' 1144 IN P2(1)/C' 
_shelx_refln_list_code          4 
_shelx_F_calc_maximum      260.30 
_exptl_crystal_F_000       888.00 
_reflns_d_resolution_high  0.7498 
 
loop_ 
 _symmetry_equiv_pos_as_xyz 
 'x, y, z' 
 '-x, y+1/2, -z+1/2' 
 '-x, -y, -z' 
 'x, -y-1/2, z-1/2' 
 
_cell_length_a    16.8264 
_cell_length_b     8.7627 
_cell_length_c    13.3545 
_cell_angle_alpha  90.000 
_cell_angle_beta  104.248 
_cell_angle_gamma  90.000 
 
_shelx_F_squared_multiplier     1.000 
 
loop_ 
 _refln_index_h 
 _refln_index_k 
 _refln_index_l 
 _refln_F_squared_calc 
 _refln_F_squared_meas 
 _refln_F_squared_sigma 
 _refln_observed_status 
   1   0   0      101.85      111.28      6.10 o 
   2   0   0       81.33       89.77      3.88 o 
   3   0   0    15461.14    14136.40   1087.54 o 
   4   0   0       47.03       58.10      5.82 o 
   5   0   0     1951.73     1939.73     33.34 o 
   6   0   0     2645.78     2441.25     41.88 o 
   7   0   0      196.63      200.51      6.45 o 
   8   0   0     1523.95     1535.17     28.90 o 
   9   0   0      770.34      740.13     14.79 o 
  10   0   0      103.67      139.38      5.94 o 
  11   0   0       97.18      124.73      6.27 o 
  12   0   0      323.95      417.66     16.42 o 
  13   0   0     4045.13     4013.42     54.30 o 
  14   0   0     2043.62     2106.38     35.98 o 
  15   0   0       91.90      115.24     14.36 o 
  16   0   0     1709.30     1740.20     47.67 o 
  17   0   0      263.54      314.53     34.95 o 
  18   0   0     1181.20     1203.20     62.68 o 
  19   0   0     1774.30     1744.62     79.33 o 
  20   0   0      133.39      137.57     34.39 o 
  21   0   0     1397.60     1347.43     74.89 o 
   1   1   0      669.70      748.07      7.89 o 
   2   1   0        2.57        3.59      0.70 o 
   3   1   0       64.35       86.22      2.83 o 
   4   1   0     6152.18     6303.15     71.74 o 
   5   1   0      613.42      576.77      9.44 o 
   6   1   0     8401.48     8602.18     83.63 o 
   7   1   0     3700.29     3693.58     37.61 o 
   8   1   0     1519.32     1648.30     20.08 o 
   9   1   0     3465.55     3398.81     40.73 o 
  10   1   0     2636.32     2517.30     26.02 o 
  11   1   0      389.46      365.64      7.35 o 
  12   1   0     5167.67     4948.23     50.92 o 
  13   1   0     1130.07     1030.79     18.18 o 
  14   1   0      752.76      713.66     13.83 o 
  15   1   0       49.73       48.36      8.70 o 
  16   1   0       63.98       61.18     11.81 o 
  17   1   0       82.44       41.16     19.06 o 
  18   1   0        2.27       13.70     12.89 o 
  19   1   0       75.01       56.99     20.35 o 
  20   1   0        0.47      -21.65     26.90 o 
  21   1   0        0.42      -31.06     31.06 o 
   0   2   0    21727.07    21219.38    491.26 o 
   1   2   0     1090.92     1127.07     10.26 o 
   2   2   0    14143.38    14042.81    138.75 o 
   3   2   0     1813.61     1917.38     16.76 o 
   4   2   0     2519.01     2368.64     21.74 o 
   5   2   0       15.85        9.95      1.64 o 
   6   2   0       20.01       42.63      2.26 o 
   7   2   0      207.63      164.26      4.34 o 
   8   2   0      263.49      254.90      5.70 o 
   9   2   0      525.61      523.05      8.70 o 
  10   2   0      428.04      379.90      7.74 o 
  11   2   0       16.14        8.32      3.61 o 
  12   2   0      985.56      949.25     15.20 o 
  13   2   0       97.59      116.09      6.59 o 
  14   2   0       32.28       28.68      6.56 o 
  15   2   0      867.51      826.16     19.12 o 
  16   2   0      636.54      592.01     19.27 o 
  17   2   0      631.79      612.82     23.96 o 
  18   2   0      127.52      123.11     15.96 o 
  19   2   0        1.83      -18.31     25.52 o 
  20   2   0      177.23      130.92     33.84 o 
  21   2   0        0.70       -3.88     29.96 o 
   1   3   0     3573.27     3689.69     33.03 o 
   2   3   0    13410.31    13761.10    124.53 o 
   3   3   0     2604.22     2710.28     27.83 o 
   4   3   0       34.35       56.97      3.44 o 
   5   3   0     9053.10     9297.85     85.89 o 
   6   3   0     1944.20     1937.12     18.96 o 
   7   3   0      717.67      639.59      8.21 o 
   8   3   0     7901.01     7767.26     72.18 o 
   9   3   0     1238.23     1179.49     15.17 o 
  10   3   0     1770.20     1681.66     20.19 o 
  11   3   0     4917.16     4706.89     49.15 o 
  12   3   0       22.72       32.08      5.06 o 
  13   3   0      853.58      887.73     41.01 o 
  14   3   0     1405.50     1380.84     25.24 o 
  15   3   0       81.61       82.54      9.44 o 
  16   3   0       60.55       73.59     12.61 o 
  17   3   0        6.56       13.62     12.01 o 
  18   3   0       19.12       16.53     17.43 o 
  19   3   0       57.52       44.70     19.09 o 
  20   3   0      210.60      174.74     37.17 o 
  21   3   0      108.43      103.73     37.17 o 
   0   4   0     3776.50     3880.66     49.86 o 
   1   4   0    15651.19    16014.12    137.74 o 
   2   4   0     3249.70     3240.04     29.98 o 
   3   4   0       75.03       68.34      3.86 o 
   4   4   0     1270.73     1171.13     13.57 o 
   5   4   0     2348.41     2272.25     25.23 o 
   6   4   0      199.27      208.95      5.65 o 
   7   4   0      984.69      918.86     11.80 o 
   8   4   0      215.41      227.30      5.06 o 
   9   4   0       10.32        2.43      3.47 o 
  10   4   0      157.63      149.24      6.14 o 
  11   4   0        8.24        8.96      4.97 o 
  12   4   0     1372.60     1351.92     27.36 o 
  13   4   0      747.32      724.58     19.60 o 
  14   4   0     1270.98     1296.73     53.16 o 
  15   4   0      102.65      119.41     14.68 o 
  16   4   0       50.26       51.13     12.09 o 
  17   4   0      232.92      274.41     18.20 o 
  18   4   0      439.01      450.44     22.41 o 
  19   4   0       21.81       37.99     18.35 o 
  20   4   0      394.20      416.56     30.22 o 
   1   5   0       35.22       35.79      2.90 o 
   2   5   0     3520.41     3697.00     34.45 o 
   3   5   0       18.77       28.11      3.25 o 
   4   5   0      292.99      222.61      5.73 o 
   5   5   0      879.64      883.10     11.92 o 
   6   5   0       27.65       21.50      3.99 o 
   7   5   0       15.29       13.60      4.11 o 
   8   5   0      692.29      709.70     12.36 o 
   9   5   0        3.23        1.97      4.33 o 
  10   5   0      144.99      166.06      7.86 o 
  11   5   0      730.12      648.63     20.70 o 
  12   5   0      220.49      207.74     13.53 o 
  13   5   0       57.98       55.90     11.40 o 
  14   5   0      189.61      221.22     17.89 o 
  15   5   0      203.45      204.57     16.18 o 
  16   5   0      144.93      146.70     15.87 o 
  17   5   0      301.16      312.06     19.71 o 
  18   5   0        2.61       -2.74     25.77 o 
  19   5   0        1.76       11.90     22.69 o 
   0   6   0       10.89       33.08      6.21 o 
   1   6   0      845.26      810.58     11.95 o 
   2   6   0        6.63        6.73      3.03 o 
   3   6   0     3511.54     3589.18     38.34 o 
   4   6   0       46.92       53.10      4.64 o 
   5   6   0      126.88      141.34      7.88 o 
   6   6   0      753.22      832.20     14.55 o 
   7   6   0        6.55        1.65      4.84 o 
   8   6   0        0.43       -0.59      5.15 o 
   9   6   0      331.01      341.47     14.50 o 
  10   6   0       82.90       90.21     10.99 o 
  11   6   0      137.56      130.74     12.13 o 
  12   6   0       35.63       34.28     14.54 o 
  13   6   0        1.08        2.67     11.18 o 
  14   6   0       11.72        5.52     17.12 o 
  15   6   0      819.38      750.63     26.38 o 
  16   6   0       12.52       17.14     14.12 o 
  17   6   0        6.16      -13.91     13.91 o 
  18   6   0       97.60       78.38     29.20 o 
   1   7   0      126.02      119.94      5.92 o 
   2   7   0        9.16        1.40      4.55 o 
   3   7   0     1408.39     1415.71     20.92 o 
   4   7   0      444.36      456.37     13.98 o 
   5   7   0      151.83      135.96      7.15 o 
   6   7   0        6.19        4.89      6.23 o 
   7   7   0     2081.26     1951.97     45.70 o 
   8   7   0        7.55        6.06      7.70 o 
   9   7   0      569.60      523.96     19.81 o 
  10   7   0      887.33      772.93     35.78 o 
  11   7   0       26.10       22.26     19.20 o 
  12   7   0      112.47      130.83     14.12 o 
  13   7   0       30.79       19.93     14.39 o 
  14   7   0      206.22      213.54     17.47 o 
  15   7   0      137.84      156.33     17.55 o 
  16   7   0       39.49       52.41     15.83 o 
  17   7   0       77.67       38.62     15.89 o 
   0   8   0       45.42       47.25     13.59 o 
   1   8   0      720.52      682.99     16.68 o 
   2   8   0       91.37       86.21      8.14 o 
   3   8   0       44.73       44.06      7.61 o 
   4   8   0      126.46      109.83      8.18 o 
   5   8   0       11.72       13.13      6.77 o 
   6   8   0      270.42      275.30     12.29 o 
   7   8   0        1.29        1.77      9.28 o 
   8   8   0        1.34       16.17     10.11 o 
   9   8   0      130.53      123.36     16.26 o 
  10   8   0        7.50       14.42     11.64 o 
  11   8   0      138.61      103.75     14.10 o 
  12   8   0       21.39       -3.15     11.39 o 
  13   8   0       61.60       50.35     14.13 o 
  14   8   0       41.61       26.56     14.41 o 
  15   8   0       78.88       48.06     19.04 o 
   1   9   0        5.13       15.09      8.32 o 
   2   9   0      112.55      108.57      9.79 o 
   3   9   0      174.77      158.70     10.54 o 
   4   9   0       13.08        1.62      8.24 o 
   5   9   0      201.65      185.05     11.44 o 
   6   9   0      124.67      126.61     14.92 o 
   7   9   0       13.90        8.42     12.66 o 
   8   9   0        6.26       11.09     11.10 o 
   9   9   0       69.89       83.36     13.22 o 
  10   9   0       15.33        8.53     16.03 o 
  11   9   0      215.29      190.37     16.66 o 
  12   9   0      100.98      102.08     15.83 o 
  13   9   0        8.71       20.00     13.91 o 
   0  10   0      208.30      257.91     19.19 o 
   1  10   0        2.63        8.83      9.31 o 
   2  10   0        3.96        3.54      9.48 o 
   3  10   0      125.94       91.61     11.24 o 
   4  10   0       53.63       60.34     10.67 o 
   5  10   0        3.57        2.62     10.61 o 
   6  10   0       18.72        9.21     18.86 o 
   7  10   0       19.51       20.53     15.50 o 
   8  10   0       31.25       28.29     15.59 o 
   9  10   0        9.53        4.73     15.19 o 
  10  10   0       38.79       31.28     22.47 o 
  11  10   0       14.45       12.20     28.85 o 
   1  11   0       79.57       56.32     11.92 o 
   2  11   0      250.33      221.54     14.40 o 
   3  11   0       50.71       42.84     13.18 o 
   4  11   0      137.18      149.36     27.75 o 
   5  11   0       50.03       50.86     17.34 o 
   6  11   0       97.32      103.95     18.79 o 
   7  11   0        7.88      -27.74     27.74 o 
 -21   1   1      231.58      255.45     57.41 o 
 -20   1   1       92.70      140.60     23.34 o 
 -19   1   1       43.55       59.90     14.70 o 
 -18   1   1        5.17        1.24     14.54 o 
 -17   1   1        6.32        7.56     12.03 o 
 -16   1   1      291.25      294.08     12.16 o 
 -15   1   1       22.99       15.12      5.93 o 
 -14   1   1        5.54        6.00      4.44 o 
 -13   1   1      535.86      551.27     10.14 o 
 -12   1   1      525.86      488.25     10.41 o 
 -11   1   1     3435.80     3332.41     42.52 o 
 -10   1   1     1300.32     1284.56     19.26 o 
  -9   1   1     4566.83     4329.93     48.50 o 
  -8   1   1     1859.79     1926.46     23.39 o 
  -7   1   1     6743.38     6662.45     84.23 o 
  -6   1   1     9873.96    10055.99    114.34 o 
  -5   1   1     6281.84     6471.06     74.22 o 
  -4   1   1     1192.36     1319.38     16.48 o 
  -3   1   1    11424.19    11507.57    119.69 o 
  -2   1   1     5744.79     5890.52     65.39 o 
  -1   1   1       90.55       99.42      1.74 o 
   0   1   1     8287.48     8458.02     72.45 o 
   1   1   1     1635.15     1716.68     15.51 o 
   2   1   1      450.81      425.70      4.22 o 
   3   1   1     1111.23     1181.85     13.18 o 
   4   1   1      164.31      202.87      3.31 o 
   5   1   1     2039.61     2178.30     21.27 o 
   6   1   1      728.94      835.68     10.35 o 
   7   1   1     3796.35     3901.11     39.24 o 
   8   1   1      576.13      579.91      8.43 o 
   9   1   1     3840.15     3904.29     40.03 o 
  10   1   1     3989.32     3999.47     41.27 o 
  11   1   1      907.72      788.86     10.38 o 
  12   1   1     4322.38     4400.69     41.04 o 
  13   1   1     1132.35     1049.61     22.13 o 
  14   1   1      286.33      295.07     18.00 o 
  15   1   1      477.13      452.62     19.41 o 
  16   1   1      168.40      131.12     13.72 o 
  17   1   1        3.83       13.31     16.08 o 
  18   1   1      102.81      107.15     24.41 o 
  19   1   1      176.85      158.84     22.32 o 
  20   1   1       26.12        8.82     19.41 o 
  21   1   1       61.45       93.75     34.95 o 
 -21   2   1      520.87      478.17     49.37 o 
 -20   2   1       66.86       87.62     20.61 o 
 -19   2   1      366.78      411.43     87.92 o 
 -18   2   1     1279.23     1315.18     39.60 o 
 -17   2   1     1192.68     1219.41     28.63 o 
 -16   2   1      532.53      536.78     16.39 o 
 -15   2   1     1354.40     1339.34     22.47 o 
 -14   2   1       60.80       59.73      7.00 o 
 -13   2   1     3187.18     3096.14     36.90 o 
 -12   2   1     5472.40     5545.78     54.21 o 
 -11   2   1     1167.52     1189.73     15.90 o 
 -10   2   1      639.88      666.98     17.42 o 
  -9   2   1     1414.47     1469.83     34.04 o 
  -8   2   1      339.61      315.09      9.30 o 
  -7   2   1     2252.53     2414.30     30.54 o 
  -6   2   1       16.76        9.91      2.45 o 
  -5   2   1      704.47      598.63      8.73 o 
  -4   2   1     3179.58     3163.50     34.63 o 
  -3   2   1     3259.60     3371.18     32.21 o 
  -2   2   1     4678.66     5165.10     57.35 o 
  -1   2   1     1452.21     1547.72     15.44 o 
   0   2   1    34649.98    28799.73    292.03 o 
   1   2   1    67754.30    52614.97    494.20 o 
   2   2   1    15200.31    14996.62    263.38 o 
   3   2   1     5364.41     5436.54     45.01 o 
   4   2   1    13421.68    13129.83    119.51 o 
   5   2   1      240.10      190.36      5.16 o 
   6   2   1     6856.17     6707.08     65.63 o 
   7   2   1      957.57      838.66     10.15 o 
   8   2   1     1373.07     1355.46     15.91 o 
   9   2   1      548.80      506.43      8.29 o 
  10   2   1      360.59      367.83      7.47 o 
  11   2   1        0.03       -0.07      3.32 o 
  12   2   1      298.16      254.46      9.68 o 
  13   2   1      175.75      176.69     11.41 o 
  14   2   1     1437.16     1433.78     25.51 o 
  15   2   1      827.25      856.58     22.13 o 
  16   2   1       36.84       50.70     12.07 o 
  17   2   1      627.98      659.03     24.72 o 
  18   2   1      623.20      607.98     47.71 o 
  19   2   1       59.83      108.73     31.62 o 
  20   2   1      465.94      412.72     44.93 o 
  21   2   1       51.10       46.60     35.50 o 
 -21   3   1      178.81      117.05     40.50 o 
 -20   3   1        0.61       27.66     19.97 o 
 -19   3   1        1.08        9.37     16.61 o 
 -18   3   1       80.37      105.72     14.76 o 
 -17   3   1      382.00      367.63     19.25 o 
 -16   3   1       48.45       41.53     11.92 o 
 -15   3   1       11.61       16.47      9.14 o 
 -14   3   1      147.87      134.79      9.18 o 
 -13   3   1      208.21      210.70     11.55 o 
 -12   3   1      713.46      670.97     17.77 o 
 -11   3   1     2031.21     1938.75     23.25 o 
 -10   3   1       43.77       52.63      5.26 o 
  -9   3   1     3567.33     3450.77     43.32 o 
  -8   3   1      165.16      163.79      5.40 o 
  -7   3   1     1561.20     1731.56     21.39 o 
  -6   3   1     3800.15     4044.64     42.05 o 
  -5   3   1       12.64       12.09      2.32 o 
  -4   3   1     2661.30     3035.08     31.55 o 
  -3   3   1       21.56       34.88      1.83 o 
  -2   3   1       15.34       22.46      1.91 o 
  -1   3   1     4089.56     4283.07     40.58 o 
   0   3   1      817.59      838.21      9.71 o 
   1   3   1        2.07       -1.53      1.63 o 
   2   3   1      295.71      364.13      5.55 o 
   3   3   1      109.08      115.42      3.86 o 
   4   3   1       23.91       28.56      1.95 o 
   5   3   1     1383.55     1441.92     15.39 o 
   6   3   1        4.62        2.81      2.20 o 
   7   3   1     1182.28     1163.19     13.99 o 
   8   3   1       15.99       13.87      3.16 o 
   9   3   1      262.82      272.48      7.76 o 
  10   3   1     2571.57     2501.49     29.96 o 
  11   3   1       12.31       11.70      4.02 o 
  12   3   1     2245.20     2228.42     34.04 o 
  13   3   1     1748.90     1624.17     37.27 o 
  14   3   1       74.83       71.94     12.52 o 
  15   3   1        2.21       -2.44      9.75 o 
  16   3   1      121.49       99.81     17.77 o 
  17   3   1      216.62      249.12     21.33 o 
  18   3   1      244.75      293.27     31.06 o 
  19   3   1        0.89       18.31     31.62 o 
  20   3   1       62.29       76.00     33.84 o 
 -20   4   1       31.99       22.03     29.96 o 
 -19   4   1      211.99      215.11     18.52 o 
 -18   4   1       12.50        5.75     13.65 o 
 -17   4   1       72.70       48.60     25.42 o 
 -16   4   1      344.82      352.52     18.60 o 
 -15   4   1        1.70       -5.20     12.50 o 
 -14   4   1      443.85      435.39     18.56 o 
 -13   4   1      341.87      320.08     19.09 o 
 -12   4   1      624.49      626.16     19.50 o 
 -11   4   1     2246.58     2199.46     28.15 o 
 -10   4   1       53.29       54.80      4.56 o 
  -9   4   1      254.10      272.61      6.37 o 
  -8   4   1      835.69      870.21     11.01 o 
  -7   4   1       28.82       24.30      3.04 o 
  -6   4   1      807.76      921.69     12.61 o 
  -5   4   1      248.73      261.13      6.88 o 
  -4   4   1     1233.12     1217.10     16.22 o 
  -3   4   1        3.02       10.93      2.12 o 
  -2   4   1     3822.45     4070.94     39.41 o 
  -1   4   1     1032.98     1000.38     13.36 o 
   0   4   1        6.79        7.68      2.34 o 
   1   4   1     2399.39     2774.44     30.86 o 
   2   4   1     4492.21     4572.26     43.50 o 
   3   4   1     4122.15     4425.86     42.38 o 
   4   4   1      674.62      834.28     10.57 o 
   5   4   1     3781.54     3851.85     37.56 o 
   6   4   1        4.88       12.82      3.09 o 
   7   4   1        5.75       15.21      2.83 o 
   8   4   1     1316.07     1353.04     15.76 o 
   9   4   1      440.52      467.97     10.12 o 
  10   4   1      572.01      583.82     11.10 o 
  11   4   1      284.22      269.29     16.17 o 
  12   4   1     1311.81     1266.27     26.09 o 
  13   4   1      200.05      217.48     11.83 o 
  14   4   1       58.29       36.60     10.72 o 
  15   4   1      383.34      362.72     17.99 o 
  16   4   1        0.53      -11.56     11.56 o 
  17   4   1       60.64       49.52     14.25 o 
  18   4   1       14.43       17.12     16.83 o 
  19   4   1        3.17       36.61     33.28 o 
  20   4   1        6.63      -28.85     28.85 o 
 -19   5   1        3.25       13.53     15.20 o 
 -18   5   1        0.40      -13.37     13.37 o 
 -17   5   1      105.21       94.95     15.61 o 
 -16   5   1        1.92        2.50     12.62 o 
 -15   5   1        5.17        9.39     11.48 o 
 -14   5   1      216.58      227.45     15.51 o 
 -13   5   1     1141.26     1120.30     31.57 o 
 -12   5   1        8.09       10.07      9.38 o 
 -11   5   1       44.46       48.94      7.06 o 
 -10   5   1     4187.33     4092.57     47.23 o 
  -9   5   1      333.53      347.25      9.06 o 
  -8   5   1     1879.77     1901.42     24.71 o 
  -7   5   1     1548.17     1343.14     18.71 o 
  -6   5   1     1668.44     1718.75     25.68 o 
  -5   5   1     1227.96     1192.10     15.88 o 
  -4   5   1      824.49      763.61     12.61 o 
  -3   5   1     2548.44     2569.22     24.97 o 
  -2   5   1     3479.10     3742.61     34.87 o 
  -1   5   1     1554.00     1597.73     16.68 o 
   0   5   1      526.35      568.67      7.96 o 
   1   5   1     2331.70     2432.39     24.74 o 
   2   5   1       62.04       87.92      3.85 o 
   3   5   1      711.25      678.44     10.24 o 
   4   5   1      381.73      435.07      8.39 o 
   5   5   1      376.16      358.51      7.55 o 
   6   5   1     1114.97     1043.09     14.61 o 
   7   5   1       44.41       50.91      4.75 o 
   8   5   1     2753.84     2599.18     31.40 o 
   9   5   1      846.02      802.66     15.09 o 
  10   5   1      177.17      182.07     10.52 o 
  11   5   1     3134.59     2816.09     53.99 o 
  12   5   1      146.90      156.09     13.41 o 
  13   5   1        7.93        8.23     13.75 o 
  14   5   1      811.33      766.40     25.15 o 
  15   5   1     1131.28     1039.10     32.27 o 
  16   5   1       17.99       45.76     14.32 o 
  17   5   1       76.48       86.98     15.68 o 
  18   5   1      115.97      134.34     17.63 o 
  19   5   1        3.13       -4.78     31.62 o 
 -18   6   1       62.99       38.92     15.50 o 
 -17   6   1       93.76      111.04     16.03 o 
 -16   6   1      113.28      130.15     16.15 o 
 -15   6   1       84.29       63.66     13.43 o 
 -14   6   1      417.94      398.37     19.11 o 
 -13   6   1      391.73      332.92     16.84 o 
 -12   6   1      132.63      126.27     12.62 o 
 -11   6   1     1036.95      986.34     26.92 o 
 -10   6   1      482.07      453.96     15.00 o 
  -9   6   1      634.72      633.32     13.70 o 
  -8   6   1      609.62      588.64     12.97 o 
  -7   6   1       82.98       99.36      6.16 o 
  -6   6   1      344.61      324.02      8.76 o 
  -5   6   1        1.25        0.25      4.03 o 
  -4   6   1     1163.33     1186.59     21.60 o 
  -3   6   1       69.28       72.65      4.74 o 
  -2   6   1      954.61      991.77     12.17 o 
  -1   6   1      927.98      910.97     11.59 o 
   0   6   1       88.18       90.06      4.05 o 
   1   6   1     1249.43     1227.59     14.15 o 
   2   6   1     4785.58     4979.05     51.29 o 
   3   6   1      889.86      935.46     13.46 o 
   4   6   1       44.56       63.38      4.75 o 
   5   6   1     2667.02     2714.23     37.43 o 
   6   6   1      109.21      100.55      6.08 o 
   7   6   1      733.46      715.34     13.22 o 
   8   6   1      627.71      596.17     14.51 o 
   9   6   1       93.63       67.90     10.04 o 
  10   6   1      307.80      291.10     20.04 o 
  11   6   1      521.65      518.12     20.24 o 
  12   6   1      479.23      421.74     19.13 o 
  13   6   1        3.81      -14.11     16.66 o 
  14   6   1      206.48      169.80     15.67 o 
  15   6   1      409.62      367.28     20.31 o 
  16   6   1        1.13      -13.53     13.53 o 
  17   6   1       19.05       35.72     15.04 o 
  18   6   1       21.53       29.29     15.31 o 
 -17   7   1       53.05       35.53     15.65 o 
 -16   7   1       48.61       57.90     15.42 o 
 -15   7   1        3.93      -11.28     12.63 o 
 -14   7   1       76.25       82.39     13.92 o 
 -13   7   1       61.78       96.29     22.41 o 
 -12   7   1      211.38      231.56     15.74 o 
 -11   7   1        0.25        3.46     10.35 o 
 -10   7   1      769.31      731.80     22.85 o 
  -9   7   1        7.61       11.98      8.34 o 
  -8   7   1       24.81       11.00      6.59 o 
  -7   7   1      398.46      388.28     11.97 o 
  -6   7   1      205.54      216.49     11.94 o 
  -5   7   1      122.18      110.36      6.97 o 
  -4   7   1      188.10      173.05      7.46 o 
  -3   7   1     1095.34     1040.09     24.10 o 
  -2   7   1      268.91      288.45      8.44 o 
  -1   7   1     2286.11     2359.87     28.98 o 
   0   7   1      550.69      550.82     12.42 o 
   1   7   1      303.96      286.21      8.10 o 
   2   7   1      116.39      120.65      6.33 o 
   3   7   1     2308.48     2347.71     33.22 o 
   4   7   1      207.51      209.12      7.88 o 
   5   7   1       39.21       30.68      5.67 o 
   6   7   1       76.03       70.03      6.14 o 
   7   7   1      329.12      361.28     13.43 o 
   8   7   1       98.37       84.21     10.85 o 
   9   7   1       49.67       46.38     16.95 o 
  10   7   1      112.33      117.87     12.57 o 
  11   7   1      506.05      451.24     19.26 o 
  12   7   1        4.33        2.92     11.88 o 
  13   7   1      149.85      146.17     15.23 o 
  14   7   1      487.41      470.73     22.03 o 
  15   7   1       13.84        8.02     13.44 o 
  16   7   1      484.37      461.94     23.63 o 
  17   7   1       99.99      108.96     17.88 o 
 -16   8   1       41.90       23.28     20.78 o 
 -15   8   1      349.96      310.43     20.87 o 
 -14   8   1       30.70       39.40     14.56 o 
 -13   8   1      102.66       83.31     14.18 o 
 -12   8   1      507.40      466.06     21.30 o 
 -11   8   1      239.02      211.07     15.67 o 
 -10   8   1      145.86      137.43     13.93 o 
  -9   8   1      340.00      326.55     16.63 o 
  -8   8   1      384.28      394.93     17.66 o 
  -7   8   1       24.49        5.87      8.35 o 
  -6   8   1       32.16       22.56      8.27 o 
  -5   8   1        2.01       -6.16      6.16 o 
  -4   8   1        9.39       -0.43      6.32 o 
  -3   8   1      756.78      772.85     18.17 o 
  -2   8   1       12.96        8.38      6.92 o 
  -1   8   1        4.36       15.24      6.94 o 
   0   8   1     1172.74     1232.19     23.78 o 
   1   8   1        7.27        1.43      6.96 o 
   2   8   1        2.38       -6.73      6.73 o 
   3   8   1      889.44      848.92     19.08 o 
   4   8   1      391.17      408.56     22.49 o 
   5   8   1        3.35       -0.77      6.25 o 
   6   8   1       42.65       56.85      8.52 o 
   7   8   1      202.74      230.04     14.04 o 
   8   8   1      606.51      539.24     20.73 o 
   9   8   1     1042.73     1035.49     28.62 o 
  10   8   1       38.38       32.83     13.18 o 
  11   8   1      271.00      199.06     15.58 o 
  12   8   1      282.82      297.57     18.20 o 
  13   8   1       10.95        9.79     13.03 o 
  14   8   1        7.24        9.74     13.71 o 
  15   8   1       12.73       10.72     14.20 o 
 -14   9   1      132.73      142.61     24.67 o 
 -13   9   1       54.73       70.46     15.34 o 
 -12   9   1      136.24      160.16     16.25 o 
 -11   9   1        1.88       25.37     13.37 o 
 -10   9   1        4.49       -3.95     11.82 o 
  -9   9   1      162.53      166.58     14.92 o 
  -8   9   1      223.24      211.28     19.14 o 
  -7   9   1        5.60       11.67     12.53 o 
  -6   9   1      304.54      326.51     15.94 o 
  -5   9   1        8.23        0.26      8.33 o 
  -4   9   1       29.72       34.73      9.00 o 
  -3   9   1     1212.43     1215.87     32.35 o 
  -2   9   1       69.50       62.88      9.07 o 
  -1   9   1      248.00      241.96     11.42 o 
   0   9   1      152.18      146.63     10.39 o 
   1   9   1        2.70       10.28      8.55 o 
   2   9   1        3.50       14.72      8.65 o 
   3   9   1      122.43      129.83     12.73 o 
   4   9   1      742.60      692.93     24.82 o 
   5   9   1       28.33       36.62     10.98 o 
   6   9   1        0.50      -10.08     10.08 o 
   7   9   1      234.95      224.35     28.29 o 
   8   9   1        1.71       -5.21     10.91 o 
   9   9   1       38.39       25.27     13.13 o 
  10   9   1      180.33      170.34     17.12 o 
  11   9   1       26.22       22.13     13.46 o 
  12   9   1        2.67       -7.16     13.44 o 
  13   9   1      241.92      261.30     24.58 o 
 -11  10   1       37.92       35.50     26.07 o 
 -10  10   1        4.23       -8.78     15.80 o 
  -9  10   1      147.84      136.22     18.79 o 
  -8  10   1      303.04      300.47     21.65 o 
  -7  10   1        6.45       -0.49     14.26 o 
  -6  10   1       87.98       90.61     16.13 o 
  -5  10   1      130.56      156.68     12.36 o 
  -4  10   1       12.28        9.69      9.64 o 
  -3  10   1        4.12        6.73      9.65 o 
  -2  10   1      248.32      231.44     13.01 o 
  -1  10   1      198.25      224.79     13.01 o 
   0  10   1      136.24      166.80     11.96 o 
   1  10   1      105.61      116.16     11.35 o 
   2  10   1       86.97      118.34     11.44 o 
   3  10   1      193.92      179.91     12.35 o 
   4  10   1       69.91       75.19     12.61 o 
   5  10   1      190.23      177.34     14.74 o 
   6  10   1      123.46      106.35     17.13 o 
   7  10   1        0.20       24.82     15.50 o 
   8  10   1       33.39       38.44     23.02 o 
   9  10   1      227.23      229.33     25.24 o 
  10  10   1        4.09        1.82     16.39 o 
  -7  11   1        5.63       11.53     17.75 o 
  -6  11   1        0.32      -15.08     15.08 o 
  -5  11   1       79.55       91.22     29.40 o 
  -4  11   1      164.58      160.23     15.26 o 
  -3  11   1      133.30      104.68     12.71 o 
  -2  11   1        0.30       -2.49     11.06 o 
  -1  11   1        0.74       16.87     11.36 o 
   0  11   1       25.14       20.11     11.25 o 
   1  11   1        0.09        8.43     11.93 o 
   2  11   1       60.53       51.40     11.84 o 
   3  11   1       50.09       46.96     13.50 o 
   4  11   1      364.52      309.64     18.21 o 
   5  11   1      184.63      173.12     16.32 o 
   6  11   1       11.01       -4.44     29.40 o 
 -22   0   2        0.43       21.63     32.73 o 
 -21   0   2       48.97       21.63     31.06 o 
 -20   0   2      538.40      523.11     47.15 o 
 -19   0   2       87.65      122.69     19.42 o 
 -18   0   2      707.60      699.40     31.71 o 
 -17   0   2     1946.62     1839.19     51.18 o 
 -16   0   2     1560.37     1617.25     41.57 o 
 -15   0   2     3346.86     3204.22     51.90 o 
 -14   0   2      425.87      425.88     16.70 o 
 -13   0   2     1162.55     1168.91     33.71 o 
 -12   0   2     6835.90     6877.15    144.10 o 
 -11   0   2     6348.91     6313.88    131.96 o 
 -10   0   2     1280.88     1377.50     35.59 o 
  -9   0   2    17662.70    17387.35    343.22 o 
  -8   0   2     1113.74     1313.69     68.51 o 
  -7   0   2     6008.67     6615.52    109.32 o 
  -6   0   2     2046.17     2219.05     39.39 o 
  -5   0   2    21741.54    22081.04    303.99 o 
  -4   0   2    57808.12    44058.81    868.90 o 
  -3   0   2     4220.68     4050.67     81.19 o 
  -2   0   2     1155.65     1344.47     23.38 o 
  -1   0   2     1462.90     1587.26     23.15 o 
   0   0   2     2725.19     2811.80     39.65 o 
   1   0   2    56401.98    44935.41    775.78 o 
   2   0   2    25425.83    22930.30    421.35 o 
   3   0   2     9546.88    10459.97    127.14 o 
   4   0   2    26758.86    23858.24    479.34 o 
   5   0   2    14392.97    14392.13    193.91 o 
   6   0   2     5072.81     5208.65     72.34 o 
   7   0   2     2877.95     2515.17     36.96 o 
   8   0   2     2333.59     2095.11     28.46 o 
   9   0   2     3611.84     3805.53     49.34 o 
  10   0   2      541.61      470.62     10.07 o 
  11   0   2      295.31      345.61     13.48 o 
  12   0   2      776.63      712.59     13.94 o 
  13   0   2      910.36      840.05     27.98 o 
  14   0   2        4.14       21.63     18.86 o 
  15   0   2     1152.23     1120.55     54.92 o 
  16   0   2      271.36      236.87     29.40 o 
  17   0   2     1778.45     1786.78     76.55 o 
  18   0   2       88.45       66.01     26.07 o 
  19   0   2      249.53      265.16     37.72 o 
  20   0   2      370.93      424.92     41.60 o 
 -22   1   2      202.40      220.78     40.50 o 
 -21   1   2     1296.56     1317.82     51.18 o 
 -20   1   2       65.90       69.72     23.18 o 
 -19   1   2      229.27      223.84     18.55 o 
 -18   1   2      687.33      696.48     76.29 o 
 -17   1   2      126.85      134.74     10.46 o 
 -16   1   2       39.76       46.14      7.54 o 
 -15   1   2       67.51       78.65      6.97 o 
 -14   1   2      105.96      122.60      9.01 o 
 -13   1   2      556.03      550.75     18.28 o 
 -12   1   2       23.81       23.21      6.19 o 
 -11   1   2     2536.03     2425.57     32.51 o 
 -10   1   2     1189.46     1212.17     18.57 o 
  -9   1   2      501.69      637.33     11.60 o 
  -8   1   2     9231.71     9090.58    115.45 o 
  -7   1   2     1897.11     2051.11     29.16 o 
  -6   1   2     3489.66     3602.43     47.47 o 
  -5   1   2    29890.01    27635.03    407.59 o 
  -4   1   2     2956.41     3071.29     33.57 o 
  -3   1   2    24777.38    23083.15    772.34 o 
  -2   1   2     5546.75     5707.84     78.02 o 
  -1   1   2     2354.81     2334.48     30.16 o 
   0   1   2     9883.54    10175.23    126.21 o 
   1   1   2     3414.60     3497.33     37.04 o 
   2   1   2     1561.61     1700.38     18.98 o 
   3   1   2     1282.13     1228.81     15.91 o 
   4   1   2      309.48      289.01      5.69 o 
   5   1   2     2775.76     2868.66     49.48 o 
   6   1   2      736.23      968.59     10.33 o 
   7   1   2       42.59       59.06      2.31 o 
   8   1   2      403.23      398.91      6.02 o 
   9   1   2      480.28      506.47      7.37 o 
  10   1   2       14.47       15.66      2.78 o 
  11   1   2     4635.85     4691.72     42.91 o 
  12   1   2      422.96      425.46      9.71 o 
  13   1   2     4106.34     3931.82     54.23 o 
  14   1   2      312.59      305.50     22.32 o 
  15   1   2        5.54       -1.72     10.39 o 
  16   1   2     1146.07     1157.91     52.98 o 
  17   1   2        5.26       -2.90     15.16 o 
  18   1   2        9.15       26.27     26.07 o 
  19   1   2      146.57      176.61     22.75 o 
  20   1   2       15.47       22.88     21.08 o 
 -21   2   2      297.84      318.45     26.65 o 
 -20   2   2      167.23      173.00     23.19 o 
 -19   2   2      429.33      415.42     22.27 o 
 -18   2   2       17.76       21.84     10.98 o 
 -17   2   2       51.87       63.71     11.07 o 
 -16   2   2      580.50      599.75     16.88 o 
 -15   2   2      216.20      209.23     10.27 o 
 -14   2   2       74.66       71.19      6.46 o 
 -13   2   2     1244.79     1202.77     18.76 o 
 -12   2   2      756.19      768.78     14.98 o 
 -11   2   2      279.66      280.40      8.00 o 
 -10   2   2     1151.84     1107.94     16.38 o 
  -9   2   2      609.62      640.07     12.72 o 
  -8   2   2      430.13      448.96     14.77 o 
  -7   2   2     4425.59     4678.95     51.42 o 
  -6   2   2     1879.69     1917.46     22.60 o 
  -5   2   2       42.58       55.96      2.66 o 
  -4   2   2      281.71      282.52      6.08 o 
  -3   2   2     1620.33     1471.99     17.41 o 
  -2   2   2     4025.35     4214.44     42.37 o 
  -1   2   2       12.97       13.83      1.50 o 
   0   2   2     2891.64     2774.68     26.59 o 
   1   2   2     7759.08     7999.57     73.47 o 
   2   2   2     1419.65     1374.43     14.06 o 
   3   2   2     2295.33     2219.79     21.68 o 
   4   2   2       61.78       79.89      2.57 o 
   5   2   2       98.90      162.87      6.06 o 
   6   2   2     1570.35     1519.99     17.14 o 
   7   2   2       26.50       37.19      2.47 o 
   8   2   2       59.14       54.91      3.59 o 
   9   2   2        6.37        1.20      3.11 o 
  10   2   2       44.50       52.52      4.90 o 
  11   2   2      213.48      200.29      6.47 o 
  12   2   2      448.48      410.58     12.14 o 
  13   2   2      830.23      816.51     17.77 o 
  14   2   2      111.31      104.44     10.20 o 
  15   2   2       24.60       31.96      9.43 o 
  16   2   2      168.72      179.75     15.04 o 
  17   2   2       25.09        2.54     15.85 o 
  18   2   2       86.13      144.23     33.28 o 
  19   2   2       11.51       36.61     29.96 o 
  20   2   2        0.10      -26.63     26.63 o 
 -21   3   2       12.05       19.72     20.12 o 
 -20   3   2      467.38      459.61     29.43 o 
 -19   3   2      380.91      371.65     21.71 o 
 -18   3   2       34.80       33.53     16.27 o 
 -17   3   2      127.27      102.92     27.79 o 
 -16   3   2      194.29      188.28     14.92 o 
 -15   3   2        6.36        5.19      8.37 o 
 -14   3   2       46.60       51.53      6.95 o 
 -13   3   2      224.93      215.64      8.42 o 
 -12   3   2      808.53      820.85     16.58 o 
 -11   3   2      119.85      120.07     11.08 o 
 -10   3   2     3126.45     3036.44     39.33 o 
  -9   3   2     7291.39     7367.33     79.92 o 
  -8   3   2       86.71       79.22      4.63 o 
  -7   3   2     3563.94     3399.78     41.76 o 
  -6   3   2    10231.08    10065.13    106.02 o 
  -5   3   2      156.83      166.74      4.27 o 
  -4   3   2     6353.83     6118.49     61.55 o 
  -3   3   2     4679.54     4802.83     48.91 o 
  -2   3   2     1840.17     1767.41     18.38 o 
  -1   3   2    16387.71    16327.64    148.52 o 
   0   3   2     5374.86     5692.63     50.54 o 
   1   3   2      137.04      163.66      4.84 o 
   2   3   2     2906.30     2936.75     28.65 o 
   3   3   2      705.75      793.11      9.47 o 
   4   3   2     2372.44     2670.68     23.39 o 
   5   3   2        5.39        1.16      1.98 o 
   6   3   2       58.51       31.60      2.85 o 
   7   3   2     2566.55     2754.38     29.65 o 
   8   3   2       31.18       20.41      3.07 o 
   9   3   2     2093.91     2054.96     23.59 o 
  10   3   2      999.13      945.28     13.22 o 
  11   3   2     1142.78     1066.55     23.83 o 
  12   3   2     2898.70     2714.91     40.08 o 
  13   3   2       17.13        4.02      6.87 o 
  14   3   2      834.20      815.73     21.25 o 
  15   3   2     1977.53     1921.03     41.91 o 
  16   3   2       11.75       32.90     15.69 o 
  17   3   2      258.24      281.80     37.72 o 
  18   3   2      310.30      379.43     43.27 o 
  19   3   2        1.59       -1.11     30.51 o 
  20   3   2       73.00      125.37     33.84 o 
 -20   4   2       89.98      100.16     17.23 o 
 -19   4   2      368.97      414.39     29.83 o 
 -18   4   2      103.46      111.97     16.14 o 
 -17   4   2      589.51      596.11     24.13 o 
 -16   4   2     1563.67     1504.27     69.52 o 
 -15   4   2       33.33       35.09     11.38 o 
 -14   4   2      268.85      258.18     17.53 o 
 -13   4   2     1581.17     1517.60     29.33 o 
 -12   4   2      408.75      419.38     11.56 o 
 -11   4   2     2120.42     2087.98     29.94 o 
 -10   4   2     3948.81     3884.49     45.18 o 
  -9   4   2      175.29      171.28      6.23 o 
  -8   4   2     1446.60     1587.84     20.94 o 
  -7   4   2      752.62      696.94     11.63 o 
  -6   4   2     1306.20     1276.44     16.23 o 
  -5   4   2       46.22       71.98      4.29 o 
  -4   4   2      825.28      974.62     13.02 o 
  -3   4   2     7382.27     7561.17     70.98 o 
  -2   4   2       26.10       27.07      2.65 o 
  -1   4   2       93.49       91.75      3.50 o 
   0   4   2     1460.36     1404.77     15.64 o 
   1   4   2      985.60      926.56     11.38 o 
   2   4   2     7463.46     8236.66     76.75 o 
   3   4   2     9125.48     9110.08     72.20 o 
   4   4   2     1373.46     1444.12     14.86 o 
   5   4   2     3571.01     3513.97     32.55 o 
   6   4   2     1755.51     1685.44     18.33 o 
   7   4   2      778.94      767.40     11.92 o 
   8   4   2     1164.14     1085.22     14.53 o 
   9   4   2     1254.25     1235.17     16.25 o 
  10   4   2       13.92        4.04      6.90 o 
  11   4   2      736.15      698.78     18.51 o 
  12   4   2      199.76      223.90     11.75 o 
  13   4   2        0.00       -7.98      7.98 o 
  14   4   2       25.56       25.28     10.84 o 
  15   4   2       51.01       68.71     12.37 o 
  16   4   2      368.67      377.94     27.24 o 
  17   4   2       12.26       22.49     15.57 o 
  18   4   2      250.35      246.85     37.17 o 
  19   4   2       39.94      -22.74     28.29 o 
 -20   5   2       90.78       86.76     18.07 o 
 -19   5   2      178.62      195.90     19.07 o 
 -18   5   2      137.29      127.77     17.33 o 
 -17   5   2      106.36       67.68     14.38 o 
 -16   5   2       46.25       75.62     16.43 o 
 -15   5   2      127.70      123.62     14.27 o 
 -14   5   2      117.44      109.15     12.85 o 
 -13   5   2       14.18        8.38     10.20 o 
 -12   5   2        0.64       -5.63      7.34 o 
 -11   5   2       34.82       51.31      6.33 o 
 -10   5   2      124.35      136.91      7.63 o 
  -9   5   2      475.99      477.83     11.96 o 
  -8   5   2        9.98       13.57      5.15 o 
  -7   5   2      522.10      499.68     12.63 o 
  -6   5   2      268.11      329.03      8.86 o 
  -5   5   2      227.08      207.02      5.18 o 
  -4   5   2       32.42       43.46      3.92 o 
  -3   5   2      115.21      118.26      4.40 o 
  -2   5   2      382.50      360.25      6.98 o 
  -1   5   2     1554.47     1612.16     18.26 o 
   0   5   2      631.11      748.54     12.37 o 
   1   5   2      139.17      145.11      4.81 o 
   2   5   2      822.03      847.49     10.58 o 
   3   5   2       31.77       48.57      3.48 o 
   4   5   2      538.33      573.92      8.99 o 
   5   5   2       37.14       41.57      3.78 o 
   6   5   2      413.09      434.65      9.13 o 
   7   5   2       35.30       36.53      4.35 o 
   8   5   2       22.22       18.36      5.22 o 
   9   5   2       44.46       45.63      7.84 o 
  10   5   2       78.63       85.75      8.94 o 
  11   5   2      326.89      274.59     14.82 o 
  12   5   2       22.41       19.62     10.37 o 
  13   5   2      179.48      144.98     13.43 o 
  14   5   2      214.79      207.94     15.56 o 
  15   5   2        3.51       19.50     12.31 o 
  16   5   2       28.07       36.26     15.25 o 
  17   5   2        5.90       15.09     13.34 o 
  18   5   2        0.78       -2.22     27.74 o 
 -19   6   2      131.78      144.82     21.06 o 
 -18   6   2       93.56       93.70     17.18 o 
 -17   6   2        5.40       -1.18     14.01 o 
 -16   6   2        4.04      -11.79     11.99 o 
 -15   6   2      305.68      319.94     21.08 o 
 -14   6   2      328.96      369.24     24.89 o 
 -13   6   2        6.68        5.43     10.85 o 
 -12   6   2      347.39      337.34     16.29 o 
 -11   6   2       24.63       28.83      8.24 o 
 -10   6   2       16.03       15.41      6.57 o 
  -9   6   2      609.07      639.91     14.99 o 
  -8   6   2      140.08      162.17     10.84 o 
  -7   6   2      433.79      445.63     10.49 o 
  -6   6   2     1974.51     2064.30     26.72 o 
  -5   6   2      371.24      423.25      9.69 o 
  -4   6   2      403.68      381.13      8.40 o 
  -3   6   2        7.16       10.82      3.20 o 
  -2   6   2       63.74       78.61      4.02 o 
  -1   6   2     1561.13     1555.65     17.73 o 
   0   6   2       42.26       42.33      3.47 o 
   1   6   2       52.83       70.32      4.83 o 
   2   6   2     1013.58     1055.69     14.31 o 
   3   6   2       22.68       21.17      4.00 o 
   4   6   2      956.44      978.89     13.94 o 
   5   6   2      407.49      422.34     11.67 o 
   6   6   2      207.89      221.64      6.90 o 
   7   6   2      426.08      434.16     12.36 o 
   8   6   2       10.41       25.24      8.61 o 
   9   6   2        3.88       13.48      8.94 o 
  10   6   2      389.41      377.25     17.25 o 
  11   6   2       56.57       46.49     11.17 o 
  12   6   2        8.81       22.26     11.09 o 
  13   6   2      288.69      297.55     17.10 o 
  14   6   2      327.81      326.15     24.31 o 
  15   6   2       51.80       31.04     21.58 o 
  16   6   2       57.06       58.02     15.37 o 
  17   6   2       40.13       27.80     14.40 o 
 -17   7   2        0.53      -14.46     14.46 o 
 -16   7   2        7.38       -5.25     14.32 o 
 -15   7   2      158.70      152.06     16.64 o 
 -14   7   2       71.27       96.51     14.25 o 
 -13   7   2      175.28      198.50     16.37 o 
 -12   7   2       88.81       66.49     12.10 o 
 -11   7   2      460.89      498.06     19.66 o 
 -10   7   2        3.33       18.97     10.01 o 
  -9   7   2     1048.92     1008.21     21.88 o 
  -8   7   2      218.32      255.99     13.95 o 
  -7   7   2      210.23      208.38     11.61 o 
  -6   7   2     1517.08     1505.89     25.30 o 
  -5   7   2       35.72       42.68      5.90 o 
  -4   7   2      478.11      444.81     11.01 o 
  -3   7   2      193.86      202.49     11.61 o 
  -2   7   2     2068.73     2235.64     27.73 o 
  -1   7   2      503.68      525.48     16.31 o 
   0   7   2       32.59       42.00      4.80 o 
   1   7   2      406.52      409.30     13.77 o 
   2   7   2      516.98      542.88     14.03 o 
   3   7   2      128.26      122.56      6.68 o 
   4   7   2        3.42        4.35      4.87 o 
   5   7   2       43.19       39.64      5.57 o 
   6   7   2       29.83       33.33      6.54 o 
   7   7   2       12.16       11.29      9.19 o 
   8   7   2     1090.59     1040.62     42.61 o 
   9   7   2       15.36       -7.27      9.94 o 
  10   7   2      221.22      216.41     14.68 o 
  11   7   2       26.13       37.59     12.58 o 
  12   7   2      784.13      668.25     37.05 o 
  13   7   2        3.02       10.05     12.63 o 
  14   7   2       27.12       30.35     13.79 o 
  15   7   2      251.89      300.60     19.55 o 
  16   7   2       78.32      116.55     24.96 o 
 -16   8   2        9.15       11.68     20.57 o 
 -15   8   2       51.71       36.12     15.12 o 
 -14   8   2       57.90       53.13     14.47 o 
 -13   8   2        5.37      -13.06     14.97 o 
 -12   8   2       42.50       14.34     12.38 o 
 -11   8   2       94.05       91.88     13.19 o 
 -10   8   2      291.28      253.66     15.61 o 
  -9   8   2       92.85      107.54     13.06 o 
  -8   8   2       19.50        7.18      8.46 o 
  -7   8   2       22.02       24.76      8.32 o 
  -6   8   2      102.77       96.03      9.33 o 
  -5   8   2       98.95       78.74      7.90 o 
  -4   8   2       13.46       17.06      7.40 o 
  -3   8   2      156.83      156.86     12.33 o 
  -2   8   2       46.89       53.40      7.44 o 
  -1   8   2       11.77       11.62      6.68 o 
   0   8   2      173.88      154.67      9.29 o 
   1   8   2      120.38      109.66      8.32 o 
   2   8   2      864.66      781.49     27.30 o 
   3   8   2      158.77      165.91      8.24 o 
   4   8   2      189.50      199.91      9.30 o 
   5   8   2       47.29       46.91      8.41 o 
   6   8   2        4.65       14.41      7.84 o 
   7   8   2       18.93       21.63     10.44 o 
   8   8   2      149.92      125.24     13.06 o 
   9   8   2       16.56       27.89     11.54 o 
  10   8   2       24.48       39.33     12.32 o 
  11   8   2       83.83       74.44     28.01 o 
  12   8   2       31.18       47.92     21.52 o 
  13   8   2       26.18       19.60     13.53 o 
  14   8   2        9.96       11.87     14.85 o 
  15   8   2       28.55       29.70     15.56 o 
 -14   9   2        0.19      -17.47     20.40 o 
 -13   9   2        8.36       32.79     14.80 o 
 -12   9   2       25.96       51.90     21.78 o 
 -11   9   2       62.75       53.99     13.73 o 
 -10   9   2        5.36       -6.01     11.70 o 
  -9   9   2       28.85       26.62     12.04 o 
  -8   9   2       35.97       39.29     13.84 o 
  -7   9   2        2.63       11.10     10.48 o 
  -6   9   2        3.48       -7.56      9.93 o 
  -5   9   2        5.87        5.65      9.81 o 
  -4   9   2       63.19       70.82     12.76 o 
  -3   9   2      423.77      424.01     14.70 o 
  -2   9   2      131.42      121.61     17.94 o 
  -1   9   2       25.13       24.47      8.45 o 
   0   9   2      121.35      102.87      9.55 o 
   1   9   2      232.64      186.45     12.47 o 
   2   9   2      167.96      143.11     10.58 o 
   3   9   2       40.96       42.84      8.63 o 
   4   9   2      122.86      113.03     16.18 o 
   5   9   2        0.84        2.83      9.93 o 
   6   9   2       25.07       26.89     10.92 o 
   7   9   2       81.61       68.44     12.47 o 
   8   9   2       14.64        0.44     12.32 o 
   9   9   2        2.35        8.63     12.09 o 
  10   9   2       13.06       17.54     16.29 o 
  11   9   2        5.50        5.84     13.91 o 
  12   9   2        3.05      -14.04     14.04 o 
  13   9   2       31.06       33.15     15.75 o 
 -11  10   2        6.34       -4.66     23.85 o 
 -10  10   2       39.16       28.81     16.53 o 
  -9  10   2      172.49      209.23     76.00 o 
  -8  10   2       21.58        8.64     14.64 o 
  -7  10   2       70.99       70.35     14.87 o 
  -6  10   2       33.41       43.65     12.28 o 
  -5  10   2        2.19       -1.78     11.33 o 
  -4  10   2       21.12       15.93      9.78 o 
  -3  10   2       25.02       24.74      9.72 o 
  -2  10   2       98.01      112.33     11.24 o 
  -1  10   2        4.80        3.21      9.44 o 
   0  10   2        0.28       -0.64      9.41 o 
   1  10   2      300.97      324.37     14.22 o 
   2  10   2       32.62        9.51      9.72 o 
   3  10   2        0.50       -1.69     11.20 o 
   4  10   2      170.52      153.37     14.08 o 
   5  10   2       27.40       10.65     11.49 o 
   6  10   2       56.89       73.93     16.21 o 
   7  10   2       52.09       55.91     16.79 o 
   8  10   2        4.51       -5.50     23.02 o 
   9  10   2        5.32        2.32     19.69 o 
  10  10   2       69.78       63.13     18.52 o 
  -7  11   2       36.04       47.92     17.54 o 
  -6  11   2        6.06       21.14     16.50 o 
  -5  11   2       91.42       84.68     16.50 o 
  -4  11   2        5.74       -4.15     10.81 o 
  -3  11   2        0.31       21.42     11.08 o 
  -2  11   2      101.36      129.61     15.37 o 
  -1  11   2       17.17       -2.67     10.59 o 
   0  11   2        1.99       -4.58     10.83 o 
   1  11   2       53.33       65.30     11.68 o 
   2  11   2       64.37       30.22     12.64 o 
   3  11   2       40.32       53.82     15.04 o 
   4  11   2       47.08       56.15     13.79 o 
   5  11   2      106.90      110.99     15.72 o 
   6  11   2       16.94        0.00     29.96 o 
 -22   1   3      116.63      129.75     26.03 o 
 -21   1   3      594.02      620.83     37.77 o 
 -20   1   3      207.74      204.13     19.06 o 
 -19   1   3      446.92      434.19     20.02 o 
 -18   1   3      748.10      801.41     20.68 o 
 -17   1   3      159.51      169.47     11.14 o 
 -16   1   3      268.67      290.48     14.16 o 
 -15   1   3      181.68      198.31     12.10 o 
 -14   1   3      205.09      223.25     10.25 o 
 -13   1   3        1.29       -6.45      6.45 o 
 -12   1   3       68.16       63.34      5.88 o 
 -11   1   3       16.55        6.49      4.87 o 
 -10   1   3     1404.07     1444.19     23.78 o 
  -9   1   3     1020.05      884.59     16.31 o 
  -8   1   3      901.94      823.63     14.96 o 
  -7   1   3     4774.18     4741.10     56.65 o 
  -6   1   3     8218.04     8589.20     91.59 o 
  -5   1   3      556.13      441.22      7.71 o 
  -4   1   3    24525.21    23999.61    248.53 o 
  -3   1   3       60.65       63.01      2.56 o 
  -2   1   3    12206.37    11862.83    180.64 o 
  -1   1   3     9537.41     9488.59    107.29 o 
   0   1   3     6669.18     6460.42     73.66 o 
   1   1   3     5861.85     6124.59     64.06 o 
   2   1   3     2590.95     2642.47     28.74 o 
   3   1   3      809.50      780.16      9.94 o 
   4   1   3     1636.71     1726.85     18.27 o 
   5   1   3      212.24      300.84      6.51 o 
   6   1   3      498.19      612.13     10.11 o 
   7   1   3      126.22      123.74      5.03 o 
   8   1   3     1007.48     1117.63     15.15 o 
   9   1   3       16.05       21.77      2.40 o 
  10   1   3        8.37       11.85      2.78 o 
  11   1   3     1479.23     1445.95     23.43 o 
  12   1   3     1535.71     1603.45     25.81 o 
  13   1   3     1031.28      994.00     26.01 o 
  14   1   3      422.15      398.03     23.89 o 
  15   1   3     1425.16     1376.30     51.59 o 
  16   1   3        8.68       -9.07     18.03 o 
  17   1   3     1054.47     1064.78     41.19 o 
  18   1   3       17.73       38.00     19.61 o 
  19   1   3       31.20       19.68     20.59 o 
  20   1   3       71.90       36.06     33.28 o 
 -22   2   3        2.74      -21.08     21.08 o 
 -21   2   3      118.13      159.82     24.69 o 
 -20   2   3        0.78        9.42     19.03 o 
 -19   2   3      430.36      436.79     20.90 o 
 -18   2   3        8.63        8.83     10.83 o 
 -17   2   3      533.30      542.90     17.08 o 
 -16   2   3     2265.03     2225.59     49.31 o 
 -15   2   3     1199.56     1120.33     27.81 o 
 -14   2   3     1753.94     1725.70     30.80 o 
 -13   2   3     1028.67     1022.81     24.39 o 
 -12   2   3     3406.09     3462.38     41.92 o 
 -11   2   3     2313.07     2062.01     27.03 o 
 -10   2   3     2611.77     2650.64     32.63 o 
  -9   2   3    11462.48    11528.03    123.20 o 
  -8   2   3     9122.25     9300.34    106.85 o 
  -7   2   3      541.58      535.56     10.33 o 
  -6   2   3      934.65      974.71     12.52 o 
  -5   2   3       94.98      154.86      7.88 o 
  -4   2   3      150.59      182.99      4.76 o 
  -3   2   3     1092.19     1180.08     14.84 o 
  -2   2   3     4657.05     4853.08     54.01 o 
  -1   2   3       90.99       83.15      3.26 o 
   0   2   3     2186.33     2121.23     22.34 o 
   1   2   3       27.00       29.83      2.02 o 
   2   2   3    11011.85    11875.64    114.77 o 
   3   2   3      519.01      469.56      6.65 o 
   4   2   3     9828.03    10444.91    111.49 o 
   5   2   3    14915.59    15318.24    168.61 o 
   6   2   3     3831.55     3841.06     45.90 o 
   7   2   3     4285.54     4047.40     48.50 o 
   8   2   3     1523.10     1369.53     19.80 o 
   9   2   3     3586.63     3513.48     43.57 o 
  10   2   3     2364.31     2281.69     33.49 o 
  11   2   3       12.26        7.24      7.32 o 
  12   2   3      104.40       95.54      7.78 o 
  13   2   3      966.56      924.03     25.86 o 
  14   2   3        1.45       -2.60      9.59 o 
  15   2   3      293.46      265.21     21.31 o 
  16   2   3       15.91       10.60     16.11 o 
  17   2   3       40.11       49.93     26.07 o 
  18   2   3      160.10      124.81     29.96 o 
  19   2   3      187.36      215.23     36.61 o 
  20   2   3        7.05      -13.87     28.85 o 
 -21   3   3       40.08       62.59     21.85 o 
 -20   3   3      609.42      626.97     44.56 o 
 -19   3   3        2.78      -13.98     13.98 o 
 -18   3   3      278.60      310.09     18.91 o 
 -17   3   3      292.40      317.02     18.38 o 
 -16   3   3       88.48       93.57     11.93 o 
 -15   3   3       42.16       66.55     12.33 o 
 -14   3   3      143.75      129.70      9.02 o 
 -13   3   3      207.90      225.22      9.25 o 
 -12   3   3      507.24      493.47     13.54 o 
 -11   3   3       58.61       59.17      5.91 o 
 -10   3   3     1005.32      966.56     18.51 o 
  -9   3   3     1253.21     1336.58     18.60 o 
  -8   3   3     1300.62     1230.56     17.12 o 
  -7   3   3     1012.39     1078.53     14.99 o 
  -6   3   3     1253.31     1391.46     16.82 o 
  -5   3   3     2657.61     2645.51     30.84 o 
  -4   3   3     1836.32     1769.11     21.51 o 
  -3   3   3     1253.17     1343.67     15.85 o 
  -2   3   3     1427.27     1437.84     15.59 o 
  -1   3   3     2391.94     2376.40     22.73 o 
   0   3   3      152.37      168.68      5.42 o 
   1   3   3     4527.35     4971.53     47.08 o 
   2   3   3       28.61       24.13      2.32 o 
   3   3   3      106.43      105.30      4.95 o 
   4   3   3     2684.85     2877.56     26.58 o 
   5   3   3       61.51       71.53      2.90 o 
   6   3   3     2256.70     2484.61     26.89 o 
   7   3   3      562.08      571.78      8.55 o 
   8   3   3      608.40      693.72     11.09 o 
   9   3   3      141.46      150.83      6.77 o 
  10   3   3      119.86      129.01      6.86 o 
  11   3   3      358.78      384.47     11.81 o 
  12   3   3     1210.16     1177.41     22.05 o 
  13   3   3        8.83        5.94      7.82 o 
  14   3   3      743.05      740.13     23.21 o 
  15   3   3       40.29       41.88     11.42 o 
  16   3   3       39.58       65.46     24.96 o 
  17   3   3      415.66      464.31     42.16 o 
  18   3   3        4.84       25.52     28.85 o 
  19   3   3        2.22       -8.88     29.96 o 
 -21   4   3       18.11      -10.43     18.46 o 
 -20   4   3       14.81        9.61     16.19 o 
 -19   4   3        0.20       -8.58     14.18 o 
 -18   4   3       90.18      125.15     30.12 o 
 -17   4   3      247.59      251.50     17.85 o 
 -16   4   3       98.17      100.69     13.80 o 
 -15   4   3      775.26      716.61     24.32 o 
 -14   4   3        3.64        2.17     14.15 o 
 -13   4   3      646.55      621.09     23.62 o 
 -12   4   3      222.36      203.08      9.71 o 
 -11   4   3        2.89       -2.58      4.67 o 
 -10   4   3      536.31      522.06     11.11 o 
  -9   4   3       96.33       86.91      5.40 o 
  -8   4   3       38.66       45.90      4.75 o 
  -7   4   3     1770.82     1809.14     21.52 o 
  -6   4   3      797.74      809.80     11.61 o 
  -5   4   3      291.00      321.61      7.51 o 
  -4   4   3        9.50        3.51      2.98 o 
  -3   4   3      275.41      262.36      5.83 o 
  -2   4   3      582.95      579.85      8.63 o 
  -1   4   3     2291.49     2503.69     24.32 o 
   0   4   3      122.83      172.32      4.24 o 
   1   4   3      835.38      790.93     10.04 o 
   2   4   3       89.13       93.91      3.45 o 
   3   4   3     1052.06      915.41     15.18 o 
   4   4   3     1356.93     1512.66     14.56 o 
   5   4   3      849.49      979.41     13.01 o 
   6   4   3     2517.57     2469.12     25.43 o 
   7   4   3      257.59      282.01      6.46 o 
   8   4   3        4.18        2.90      3.18 o 
   9   4   3     1346.90     1319.58     20.63 o 
  10   4   3      250.87      252.27     11.26 o 
  11   4   3       64.97       79.90     12.82 o 
  12   4   3     1579.43     1544.35     30.24 o 
  13   4   3      383.78      377.10     14.82 o 
  14   4   3       36.13       19.81     11.06 o 
  15   4   3       32.05       42.71     12.36 o 
  16   4   3       96.59       96.52     28.85 o 
  17   4   3       58.30       51.03     30.51 o 
  18   4   3       94.17      120.93     32.73 o 
  19   4   3       63.71       82.65     33.28 o 
 -20   5   3        4.52       -3.44     15.89 o 
 -19   5   3      689.30      687.24     28.34 o 
 -18   5   3      219.15      207.90     20.69 o 
 -17   5   3        3.37        4.68     12.93 o 
 -16   5   3      720.93      681.31     29.93 o 
 -15   5   3       98.63      112.84     14.98 o 
 -14   5   3        2.21        0.89     10.57 o 
 -13   5   3      248.70      217.83     32.73 o 
 -12   5   3      320.97      331.86     13.42 o 
 -11   5   3      258.14      279.93     12.25 o 
 -10   5   3       10.17        8.12      6.18 o 
  -9   5   3     4230.79     4382.43     65.69 o 
  -8   5   3      158.51      142.33      7.49 o 
  -7   5   3     1543.12     1567.96     22.93 o 
  -6   5   3     1255.30     1268.05     18.44 o 
  -5   5   3     3178.49     3194.16     35.48 o 
  -4   5   3      340.70      314.14      7.55 o 
  -3   5   3     2345.26     2183.94     23.82 o 
  -2   5   3      176.09      163.98      5.15 o 
  -1   5   3     4738.43     5001.68     48.77 o 
   0   5   3     5951.85     6208.86     59.55 o 
   1   5   3       22.81       42.40      3.59 o 
   2   5   3     3173.01     3406.20     34.42 o 
   3   5   3     2375.84     2544.08     26.65 o 
   4   5   3     1328.98     1453.32     13.80 o 
   5   5   3      620.58      625.41     11.00 o 
   6   5   3      419.98      440.58      9.17 o 
   7   5   3     1290.11     1228.47     19.07 o 
   8   5   3       54.40       34.88      7.33 o 
   9   5   3      736.95      634.64     17.56 o 
  10   5   3      321.97      334.19     16.16 o 
  11   5   3      146.21      153.17     12.38 o 
  12   5   3      413.52      379.30     16.93 o 
  13   5   3      119.57      144.27     13.55 o 
  14   5   3      321.20      300.44     17.69 o 
  15   5   3      116.07      104.89     14.72 o 
  16   5   3      655.40      658.39     27.57 o 
  17   5   3       22.35       56.58     28.29 o 
  18   5   3      293.57      338.94     44.93 o 
 -19   6   3        0.24        6.08     15.78 o 
 -18   6   3      373.05      424.47     29.79 o 
 -17   6   3       11.65       12.02     13.74 o 
 -16   6   3      176.85      226.48     38.80 o 
 -15   6   3      247.10      261.77     17.62 o 
 -14   6   3      117.86      108.12     13.29 o 
 -13   6   3      156.96      165.71     14.40 o 
 -12   6   3      362.37      310.35     16.15 o 
 -11   6   3       45.58       40.01      7.21 o 
 -10   6   3      738.12      730.34     26.58 o 
  -9   6   3     1317.16     1219.45     26.01 o 
  -8   6   3       12.62       12.38      7.79 o 
  -7   6   3     2402.20     2361.60     40.59 o 
  -6   6   3       26.25       34.82      6.82 o 
  -5   6   3      245.08      234.62      9.71 o 
  -4   6   3     2066.49     2148.68     27.01 o 
  -3   6   3      368.58      375.82      9.16 o 
  -2   6   3     1002.91     1043.28     14.81 o 
  -1   6   3        0.62        1.86      3.90 o 
   0   6   3      115.30      128.21      5.44 o 
   1   6   3      572.34      510.01     11.37 o 
   2   6   3      490.54      532.39     15.25 o 
   3   6   3     4272.90     4458.49     46.47 o 
   4   6   3      805.27      816.73     14.46 o 
   5   6   3       27.41       26.18      5.03 o 
   6   6   3     1672.73     1707.76     24.23 o 
   7   6   3       60.48       57.77      9.75 o 
   8   6   3       92.35       81.42     10.94 o 
   9   6   3      917.65      929.76     33.20 o 
  10   6   3       39.06       39.28     10.58 o 
  11   6   3       59.80       54.30     11.70 o 
  12   6   3      863.45      851.32     26.47 o 
  13   6   3       66.73       55.83     12.44 o 
  14   6   3        3.31       -4.26     12.32 o 
  15   6   3      123.00      119.57     15.74 o 
  16   6   3      117.44      128.61     16.76 o 
  17   6   3       57.01       55.33     20.57 o 
 -17   7   3       35.49       52.98     17.85 o 
 -16   7   3      137.63      110.51     15.58 o 
 -15   7   3       30.30       37.03     13.59 o 
 -14   7   3       84.28      100.81     15.73 o 
 -13   7   3      117.11      103.87     13.53 o 
 -12   7   3      145.23      180.13     14.18 o 
 -11   7   3      202.09      204.52     21.61 o 
 -10   7   3      258.28      271.21     12.49 o 
  -9   7   3      290.39      289.66     12.35 o 
  -8   7   3       50.48       55.70      8.20 o 
  -7   7   3       29.82       37.74      7.17 o 
  -6   7   3       51.06       41.85      7.00 o 
  -5   7   3      244.84      210.74     11.32 o 
  -4   7   3       37.19       43.59      7.30 o 
  -3   7   3      153.43      149.50      8.07 o 
  -2   7   3       17.47       16.51      4.21 o 
  -1   7   3       10.23       10.53      4.05 o 
   0   7   3      422.50      427.53      9.68 o 
   1   7   3      549.02      523.26     11.35 o 
   2   7   3      271.25      262.15      8.30 o 
   3   7   3      696.53      717.43     13.09 o 
   4   7   3      763.71      744.68     13.26 o 
   5   7   3      505.91      434.74     13.01 o 
   6   7   3        4.99        1.52      7.33 o 
   7   7   3     1261.40     1140.36     28.68 o 
   8   7   3      530.82      500.54     19.38 o 
   9   7   3        0.72       15.15     10.58 o 
  10   7   3      264.58      220.48     15.17 o 
  11   7   3       96.56       94.46     13.03 o 
  12   7   3        0.39       -5.06     11.69 o 
  13   7   3       35.67        6.89     14.96 o 
  14   7   3      149.52      181.72     17.12 o 
  15   7   3       20.61        2.92     13.90 o 
  16   7   3      134.64      177.58     18.77 o 
 -16   8   3       98.85      101.03     23.69 o 
 -15   8   3        9.07       30.30     14.01 o 
 -14   8   3      219.55      243.30     18.12 o 
 -13   8   3       85.68      108.64     14.97 o 
 -12   8   3        2.57        4.67     11.88 o 
 -11   8   3      420.85      394.74     18.89 o 
 -10   8   3       31.59       24.91     10.89 o 
  -9   8   3       78.50       89.73     10.43 o 
  -8   8   3      490.04      506.35     16.62 o 
  -7   8   3      438.19      458.45     15.49 o 
  -6   8   3      554.24      563.31     16.65 o 
  -5   8   3      739.92      760.30     18.62 o 
  -4   8   3     1379.24     1376.41     37.75 o 
  -3   8   3       63.69       80.21      9.22 o 
  -2   8   3      109.59      121.24      8.46 o 
  -1   8   3     1137.47     1143.62     22.46 o 
   0   8   3      366.24      352.63     11.89 o 
   1   8   3      201.79      186.09      9.39 o 
   2   8   3      286.50      284.93     10.56 o 
   3   8   3        1.95       -2.27      5.82 o 
   4   8   3       42.25       32.25      7.76 o 
   5   8   3     1065.47     1085.48     33.95 o 
   6   8   3       15.37        3.19      8.02 o 
   7   8   3       43.49       40.11     16.25 o 
   8   8   3      681.42      765.73     24.90 o 
   9   8   3       80.58       76.43     13.02 o 
  10   8   3       43.53       53.70     12.86 o 
  11   8   3       16.00       36.86     13.01 o 
  12   8   3      173.48      177.69     16.88 o 
  13   8   3      268.21      254.49     22.33 o 
  14   8   3       45.08       62.71     16.05 o 
 -14   9   3       20.81       -8.21     19.99 o 
 -13   9   3       76.84       98.49     15.75 o 
 -12   9   3      118.27      101.38     15.17 o 
 -11   9   3       26.84       49.55     13.44 o 
 -10   9   3       91.96      132.33     14.66 o 
  -9   9   3       17.96       26.61     14.03 o 
  -8   9   3       76.53       82.25     12.12 o 
  -7   9   3       87.93       95.39     23.92 o 
  -6   9   3        6.67       11.65     10.09 o 
  -5   9   3      346.44      367.82     21.70 o 
  -4   9   3       23.97       36.74     12.97 o 
  -3   9   3       65.28       48.22     11.45 o 
  -2   9   3      313.94      329.96     22.90 o 
  -1   9   3       30.94       36.62     11.29 o 
   0   9   3        1.23       -0.81      7.59 o 
   1   9   3      586.32      667.19     17.89 o 
   2   9   3       10.10       16.19      8.52 o 
   3   9   3       48.45       48.86     12.41 o 
   4   9   3      452.31      450.57     17.54 o 
   5   9   3      311.50      290.87     15.27 o 
   6   9   3       49.47       24.21     11.94 o 
   7   9   3      244.10      240.14     23.42 o 
   8   9   3      316.39      293.75     22.30 o 
   9   9   3      147.45      136.99     15.40 o 
  10   9   3      129.47      141.77     16.06 o 
  11   9   3       48.09       38.88     14.60 o 
  12   9   3       28.48       30.73     15.90 o 
 -11  10   3       26.66       19.08     16.53 o 
 -10  10   3       63.94       42.02     20.25 o 
  -9  10   3        0.71       16.09     21.91 o 
  -8  10   3      104.03       96.74     18.03 o 
  -7  10   3       49.29       61.76     14.34 o 
  -6  10   3        2.90        1.47     11.13 o 
  -5  10   3      379.10      348.33     17.49 o 
  -4  10   3      218.36      223.32     15.02 o 
  -3  10   3        9.16        6.16      9.50 o 
  -2  10   3      148.23      151.14     11.89 o 
  -1  10   3      181.01      163.64     11.56 o 
   0  10   3       61.85       57.05     18.23 o 
   1  10   3        1.90        7.19      9.15 o 
   2  10   3      157.37      141.90     14.15 o 
   3  10   3       33.59       34.89     13.87 o 
   4  10   3       77.05       57.07     25.38 o 
   5  10   3      141.76      105.51     13.85 o 
   6  10   3       84.43      111.85     14.13 o 
   7  10   3        0.64        8.00     15.45 o 
   8  10   3      145.90      171.94     47.71 o 
   9  10   3       78.24      105.12     19.59 o 
  -7  11   3       41.87       49.21     34.95 o 
  -6  11   3       79.52       98.44     17.31 o 
  -5  11   3       81.43       73.24     14.52 o 
  -4  11   3       16.04       20.16     13.02 o 
  -3  11   3      158.75      199.01     19.22 o 
  -2  11   3      169.84      177.79     13.33 o 
  -1  11   3       67.39       67.52     14.65 o 
   0  11   3      168.84      189.06     14.33 o 
   1  11   3      221.71      239.28     17.34 o 
   2  11   3        7.17        5.95     12.52 o 
   3  11   3        5.28       10.04     12.96 o 
   4  11   3       79.13       80.44     14.93 o 
   5  11   3      118.98      126.54     15.65 o 
 -22   0   4       52.40       53.25     33.84 o 
 -21   0   4      625.05      651.69     33.59 o 
 -20   0   4      116.64      160.16     21.56 o 
 -19   0   4      359.22      331.55     51.59 o 
 -18   0   4       91.73       99.91     18.11 o 
 -17   0   4      120.69      158.82     19.69 o 
 -16   0   4     1103.68     1142.74     58.25 o 
 -15   0   4     1094.60     1169.37     57.14 o 
 -14   0   4      463.89      382.21     33.28 o 
 -13   0   4     7721.13     7744.45    162.96 o 
 -12   0   4     1019.39     1064.60     33.06 o 
 -11   0   4     3560.13     3297.21     75.28 o 
 -10   0   4     5364.32     5181.06     89.78 o 
  -9   0   4     6485.51     6273.31    112.99 o 
  -8   0   4    10440.56    10703.29    151.37 o 
  -7   0   4    17177.71    16869.23    234.85 o 
  -6   0   4     2686.72     2947.69     44.92 o 
  -5   0   4       36.02       61.25      4.64 o 
  -4   0   4     4407.64     4609.69     77.08 o 
  -3   0   4      572.34      639.00     15.55 o 
  -2   0   4     6175.51     6271.41     88.04 o 
  -1   0   4     1207.18     1187.93     19.13 o 
   0   0   4     3514.26     3353.03     48.24 o 
   1   0   4     1357.30     1439.22     23.78 o 
   2   0   4     4670.13     4952.73     69.91 o 
   3   0   4      284.57      375.03     10.09 o 
   4   0   4       80.09      126.16      4.52 o 
   5   0   4    10545.62    11128.05    187.04 o 
   6   0   4    19913.54    21151.07    296.74 o 
   7   0   4      144.89      127.77      6.81 o 
   8   0   4     9866.89     9766.22    134.03 o 
   9   0   4     2173.65     1972.24     32.21 o 
  10   0   4     4634.99     4441.50     64.83 o 
  11   0   4     1737.06     1501.65     62.68 o 
  12   0   4       27.69       25.52     17.75 o 
  13   0   4        7.94       29.40     19.42 o 
  14   0   4     1226.36     1148.29     58.25 o 
  15   0   4        6.43       -3.33     19.97 o 
  16   0   4       19.74       38.83     23.85 o 
  17   0   4      787.80      764.97     51.03 o 
  18   0   4      479.48      498.70     46.60 o 
  19   0   4        3.95      -27.74     27.74 o 
 -22   1   4      244.94      237.77     22.25 o 
 -21   1   4        4.23       -7.89     19.38 o 
 -20   1   4     1036.42     1129.26     39.19 o 
 -19   1   4      421.62      448.98     23.88 o 
 -18   1   4      122.96       92.38     14.83 o 
 -17   1   4     1437.03     1460.94     38.17 o 
 -16   1   4      135.70      181.69     14.68 o 
 -15   1   4      173.39      181.11     14.11 o 
 -14   1   4     1001.05      949.09     27.12 o 
 -13   1   4      142.28      146.62      9.84 o 
 -12   1   4       20.90       23.35      5.86 o 
 -11   1   4      159.57      155.25     10.44 o 
 -10   1   4        1.46        1.66      4.65 o 
  -9   1   4     2039.59     2071.18     34.48 o 
  -8   1   4     9010.77     9525.01    110.63 o 
  -7   1   4     7914.94     8011.99     93.22 o 
  -6   1   4     6225.48     6436.47     65.05 o 
  -5   1   4     1632.09     1748.57     21.26 o 
  -4   1   4    20125.95    19412.90    201.99 o 
  -3   1   4     2285.41     2411.03     27.58 o 
  -2   1   4     2835.26     2801.69     31.35 o 
  -1   1   4     8853.09     8576.34     90.50 o 
   0   1   4     4184.77     4336.04     46.87 o 
   1   1   4     2346.38     2519.51     28.17 o 
   2   1   4     4838.77     4803.94     53.90 o 
   3   1   4     2611.63     2773.58     28.18 o 
   4   1   4     2686.50     2726.69     27.95 o 
   5   1   4      369.26      569.40      8.55 o 
   6   1   4      486.29      570.43     11.59 o 
   7   1   4      293.73      401.38      8.78 o 
   8   1   4        2.39       -3.49      3.49 o 
   9   1   4      232.78      237.50      8.26 o 
  10   1   4      867.06      832.12     16.10 o 
  11   1   4      242.40      218.58     10.13 o 
  12   1   4     3301.41     3331.95    117.05 o 
  13   1   4        7.02       19.62     21.91 o 
  14   1   4      820.24      790.89     41.88 o 
  15   1   4      314.54      325.41     31.34 o 
  16   1   4        3.25       -5.53     16.64 o 
  17   1   4      701.73      663.82     34.10 o 
  18   1   4      283.94      298.22     27.84 o 
  19   1   4        8.29      -16.08     27.18 o 
 -22   2   4      111.21       92.06     24.12 o 
 -21   2   4        0.19      -18.32     18.32 o 
 -20   2   4      211.54      223.68     18.65 o 
 -19   2   4      322.60      343.39     27.06 o 
 -18   2   4       56.10       52.91     16.26 o 
 -17   2   4      299.80      271.28     17.88 o 
 -16   2   4      302.44      306.65     18.12 o 
 -15   2   4      542.19      555.11     18.09 o 
 -14   2   4      286.73      316.46     13.23 o 
 -13   2   4      251.52      267.71      9.70 o 
 -12   2   4     1297.26     1266.32     21.13 o 
 -11   2   4      328.45      320.65      9.61 o 
 -10   2   4     1090.70     1105.51     20.08 o 
  -9   2   4     2152.73     2171.02     29.42 o 
  -8   2   4      993.36     1124.16     17.16 o 
  -7   2   4      417.71      403.09      8.13 o 
  -6   2   4     1834.46     1733.62     20.11 o 
  -5   2   4      281.09      346.65      7.09 o 
  -4   2   4      744.72      746.79     11.01 o 
  -3   2   4     1974.65     1939.64     23.12 o 
  -2   2   4     3117.82     3158.99     42.01 o 
  -1   2   4      389.45      382.64      8.31 o 
   0   2   4       33.98       21.50      2.69 o 
   1   2   4        6.73        0.37      1.92 o 
   2   2   4      310.98      354.16      5.92 o 
   3   2   4      345.66      379.18      5.63 o 
   4   2   4     1214.41     1225.06     14.07 o 
   5   2   4       41.60       58.34      4.02 o 
   6   2   4       28.07       49.19      4.38 o 
   7   2   4      611.73      599.79     12.20 o 
   8   2   4        6.82        1.69      4.13 o 
   9   2   4       65.49       66.64      5.51 o 
  10   2   4      124.80      107.03      6.40 o 
  11   2   4      123.08      110.12      7.65 o 
  12   2   4     1010.67     1010.46     22.31 o 
  13   2   4       28.00       38.33     14.10 o 
  14   2   4      292.18      282.34     21.70 o 
  15   2   4      564.97      504.01     28.51 o 
  16   2   4       44.12       71.68     17.64 o 
  17   2   4      186.46      176.96     33.28 o 
  18   2   4      287.35      311.76     42.16 o 
  19   2   4       36.26       46.60     31.62 o 
 -21   3   4      293.47      347.72     23.24 o 
 -20   3   4       49.37       52.54     18.74 o 
 -19   3   4      694.20      757.62     40.17 o 
 -18   3   4      806.23      820.56     28.08 o 
 -17   3   4      155.97      170.09     39.94 o 
 -16   3   4      578.55      525.73     23.57 o 
 -15   3   4     1484.86     1472.24     35.31 o 
 -14   3   4       36.10       27.34      8.86 o 
 -13   3   4      308.29      302.53     16.79 o 
 -12   3   4      619.93      600.70     15.70 o 
 -11   3   4       20.16       20.61      5.38 o 
 -10   3   4      231.48      266.94      9.13 o 
  -9   3   4        1.87        2.49      3.54 o 
  -8   3   4     5855.29     5723.31     63.04 o 
  -7   3   4      248.36      249.29      8.86 o 
  -6   3   4      719.96      635.61     12.73 o 
  -5   3   4     9955.43     9994.39     99.33 o 
  -4   3   4     3381.14     3301.29     35.21 o 
  -3   3   4     1146.13     1010.92     13.09 o 
  -2   3   4     1859.29     1607.24     20.74 o 
  -1   3   4     6135.90     6519.94     61.26 o 
   0   3   4     5222.93     4904.21     49.65 o 
   1   3   4     2698.90     2663.54     28.40 o 
   2   3   4     5193.20     5709.93     57.21 o 
   3   3   4     2010.27     1800.46     20.25 o 
   4   3   4     2631.37     2868.38     30.42 o 
   5   3   4       82.57       75.19      5.34 o 
   6   3   4     1302.02     1272.01     18.95 o 
   7   3   4        5.45       -3.24      4.10 o 
   8   3   4      508.20      507.62     16.66 o 
   9   3   4      464.08      468.09     11.19 o 
  10   3   4      824.18      767.23     23.65 o 
  11   3   4      766.62      736.23     15.00 o 
  12   3   4      315.65      301.74     12.55 o 
  13   3   4     1597.25     1511.87     30.08 o 
  14   3   4      236.29      262.84     19.99 o 
  15   3   4       36.71       42.16     24.96 o 
  16   3   4      870.89      833.76     54.92 o 
  17   3   4       56.19       99.85     30.51 o 
  18   3   4       73.65       80.44     33.84 o 
  19   3   4      306.86      361.68     46.60 o 
 -21   4   4        9.05       18.20     16.64 o 
 -20   4   4        1.57      -15.22     15.22 o 
 -19   4   4      145.91      128.83     17.53 o 
 -18   4   4      125.34      153.52     16.75 o 
 -17   4   4      230.50      238.12     28.34 o 
 -16   4   4        5.47        8.23     16.25 o 
 -15   4   4      946.86      948.14     36.62 o 
 -14   4   4      951.27     1031.38     29.08 o 
 -13   4   4      154.34      167.07     10.81 o 
 -12   4   4     2913.63     3002.56     96.56 o 
 -11   4   4     1134.08     1125.53     18.57 o 
 -10   4   4      171.94      171.73      7.03 o 
  -9   4   4     1921.32     1845.32     22.67 o 
  -8   4   4     6438.14     6468.41     70.94 o 
  -7   4   4     1273.03     1241.78     21.07 o 
  -6   4   4     3738.30     3865.44     44.41 o 
  -5   4   4      190.87      171.06      5.80 o 
  -4   4   4      182.17      220.55      6.39 o 
  -3   4   4     5756.34     5971.11     61.06 o 
  -2   4   4      131.18      167.16      4.70 o 
  -1   4   4      950.16      993.72     12.42 o 
   0   4   4       99.99       95.25      3.94 o 
   1   4   4     1632.28     1556.73     16.39 o 
   2   4   4      199.80      206.85      5.20 o 
   3   4   4      339.28      342.98      7.70 o 
   4   4   4     1603.92     1649.19     18.28 o 
   5   4   4     1536.23     1630.29     15.74 o 
   6   4   4     2246.67     2375.87     26.74 o 
   7   4   4     1681.78     1604.99     22.59 o 
   8   4   4      391.82      434.74     10.89 o 
   9   4   4     1482.77     1423.22     22.09 o 
  10   4   4      719.95      722.13     21.06 o 
  11   4   4      866.13      847.43     46.50 o 
  12   4   4      439.59      464.25     16.38 o 
  13   4   4       35.69       51.87     11.79 o 
  14   4   4        5.26       25.81     11.81 o 
  15   4   4      193.87      181.95     31.06 o 
  16   4   4      122.66      133.13     31.06 o 
  17   4   4       81.07       83.76     33.28 o 
  18   4   4       48.65       88.76     33.28 o 
 -20   5   4        5.81        6.10     16.38 o 
 -19   5   4       59.08       66.92     16.64 o 
 -18   5   4      125.48      133.08     16.77 o 
 -17   5   4       39.25       39.71     14.01 o 
 -16   5   4      201.25      184.42     16.11 o 
 -15   5   4       47.46       74.30     18.16 o 
 -14   5   4        2.74        4.28     14.52 o 
 -13   5   4       18.12       27.27     10.78 o 
 -12   5   4       13.71        6.72      7.81 o 
 -11   5   4      243.28      232.08     15.53 o 
 -10   5   4      708.90      756.05     19.06 o 
  -9   5   4       32.92       33.19      6.65 o 
  -8   5   4      120.95      112.68      5.66 o 
  -7   5   4      143.30      158.93      6.32 o 
  -6   5   4      123.53      163.46      6.49 o 
  -5   5   4     1060.88     1042.87     16.06 o 
  -4   5   4        9.11        9.27      4.09 o 
  -3   5   4        2.78       12.42      3.86 o 
  -2   5   4      539.37      555.65      9.44 o 
  -1   5   4      333.14      335.19      7.30 o 
   0   5   4      457.73      469.65      7.78 o 
   1   5   4       48.79       61.58      3.62 o 
   2   5   4       37.38       29.99      3.26 o 
   3   5   4      516.42      535.00      8.19 o 
   4   5   4       62.75       71.06      4.29 o 
   5   5   4      280.89      308.25      6.86 o 
   6   5   4       97.78       76.09      5.78 o 
   7   5   4      748.67      703.89     31.37 o 
   8   5   4       69.65       71.58      9.21 o 
   9   5   4      202.86      205.64     15.29 o 
  10   5   4      261.80      260.09     17.89 o 
  11   5   4      145.69      154.89     13.41 o 
  12   5   4       76.23       65.30     12.25 o 
  13   5   4      231.48      227.18     16.25 o 
  14   5   4       34.50       41.90     12.78 o 
  15   5   4        2.07      -10.25     15.85 o 
  16   5   4       89.72       87.65     32.73 o 
  17   5   4        1.23      -15.53     25.52 o 
 -19   6   4       36.62       32.67     31.62 o 
 -18   6   4        9.78        7.62     14.97 o 
 -17   6   4       12.27       11.91     14.49 o 
 -16   6   4      297.79      324.00     20.07 o 
 -15   6   4        2.88       19.57     12.15 o 
 -14   6   4      143.62      165.23     15.05 o 
 -13   6   4      346.73      335.47     24.49 o 
 -12   6   4      212.76      212.11     15.00 o 
 -11   6   4        3.60        5.83      9.71 o 
 -10   6   4      911.12      954.28     28.74 o 
  -9   6   4      226.11      230.94     12.23 o 
  -8   6   4      250.01      241.34     11.89 o 
  -7   6   4      359.39      360.15     14.41 o 
  -6   6   4      567.15      553.81     16.35 o 
  -5   6   4      524.51      543.97     14.46 o 
  -4   6   4      620.84      641.33     13.33 o 
  -3   6   4       15.90       26.99      4.98 o 
  -2   6   4      600.50      590.73     10.96 o 
  -1   6   4      184.14      208.55      8.36 o 
   0   6   4      365.89      377.63     11.62 o 
   1   6   4       26.27       23.98      4.51 o 
   2   6   4       57.15       50.25      5.33 o 
   3   6   4      522.05      483.97     10.66 o 
   4   6   4        5.96       11.11      4.02 o 
   5   6   4      284.02      273.66      8.31 o 
   6   6   4       28.39       17.35      6.44 o 
   7   6   4      207.90      210.59     14.47 o 
   8   6   4      166.74      199.61     13.38 o 
   9   6   4      886.54      831.21     30.26 o 
  10   6   4       42.88       20.93     10.34 o 
  11   6   4       40.64       38.06     28.19 o 
  12   6   4       40.47       55.55     12.48 o 
  13   6   4       21.73       31.27     13.05 o 
  14   6   4       93.25       92.80     18.87 o 
  15   6   4        2.91        1.41     18.24 o 
  16   6   4       45.33       39.78     21.70 o 
 -17   7   4      120.71      144.73     17.66 o 
 -16   7   4      171.50      173.21     16.84 o 
 -15   7   4        4.24        5.62     12.77 o 
 -14   7   4      369.90      360.00     21.71 o 
 -13   7   4       10.21        5.39     11.48 o 
 -12   7   4       32.43       11.45     10.83 o 
 -11   7   4      523.77      475.53     32.92 o 
 -10   7   4      177.66      213.11     15.00 o 
  -9   7   4       30.95       26.62     11.18 o 
  -8   7   4      607.94      583.44     23.31 o 
  -7   7   4      149.77      138.58     12.69 o 
  -6   7   4       85.92      107.01     11.40 o 
  -5   7   4      583.11      584.08     28.75 o 
  -4   7   4      353.01      402.09     20.11 o 
  -3   7   4      876.70      811.13     17.64 o 
  -2   7   4       78.44       84.55      7.81 o 
  -1   7   4      374.19      369.68     15.29 o 
   0   7   4      536.84      564.30     16.16 o 
   1   7   4      745.65      822.62     17.27 o 
   2   7   4      267.09      307.38     11.83 o 
   3   7   4     1231.19     1299.12     24.23 o 
   4   7   4       55.93       45.22      7.05 o 
   5   7   4      227.17      241.43     10.66 o 
   6   7   4        6.29       13.56      7.41 o 
   7   7   4      659.27      675.20     22.52 o 
   8   7   4      115.84       68.18     11.91 o 
   9   7   4      196.04      170.39     14.16 o 
  10   7   4        2.79        0.08     11.42 o 
  11   7   4      169.74      163.49     15.65 o 
  12   7   4        6.58        1.29     14.16 o 
  13   7   4       37.18       41.49     14.20 o 
  14   7   4       56.08       57.81     15.01 o 
  15   7   4       88.11       42.10     21.38 o 
 -16   8   4       45.26       57.25     16.26 o 
 -15   8   4        0.56        5.25     13.35 o 
 -14   8   4      120.28      155.91     24.71 o 
 -13   8   4       66.97       81.96     14.42 o 
 -12   8   4        2.81        8.78     11.56 o 
 -11   8   4       56.84       59.10     12.36 o 
 -10   8   4       23.66       16.03      9.54 o 
  -9   8   4       86.59       66.64      9.67 o 
  -8   8   4       89.58       81.33     12.17 o 
  -7   8   4      128.92      120.16      9.48 o 
  -6   8   4       71.05       56.40      8.07 o 
  -5   8   4      220.86      227.95     12.01 o 
  -4   8   4       17.49        7.52     13.10 o 
  -3   8   4      115.51      134.90     12.97 o 
  -2   8   4      112.41       86.44     11.35 o 
  -1   8   4       25.80       14.31      9.61 o 
   0   8   4        8.47        4.58      9.54 o 
   1   8   4       35.15       22.45      6.68 o 
   2   8   4        3.06        7.14      5.65 o 
   3   8   4       30.87       30.85      7.19 o 
   4   8   4      192.23      169.32     10.00 o 
   5   8   4      213.33      219.59     11.13 o 
   6   8   4        1.52        2.29      8.37 o 
   7   8   4      124.44       98.97     13.47 o 
   8   8   4        1.20       -2.38     11.18 o 
   9   8   4       18.79        1.54     20.03 o 
  10   8   4      134.28       99.88     14.51 o 
  11   8   4       12.07        5.40     12.97 o 
  12   8   4        1.27      -14.93     14.93 o 
  13   8   4      170.67      145.86     17.30 o 
 -14   9   4       12.03       13.06     14.49 o 
 -13   9   4        8.91       -8.87     13.04 o 
 -12   9   4       58.57       53.39     14.25 o 
 -11   9   4        2.99      -11.69     11.69 o 
 -10   9   4      199.88      231.84     26.55 o 
  -9   9   4        4.78        0.55     10.75 o 
  -8   9   4      134.69      119.23     13.05 o 
  -7   9   4      267.15      282.65     19.28 o 
  -6   9   4      139.51      158.83     13.01 o 
  -5   9   4       22.83       -1.01      9.58 o 
  -4   9   4      305.53      309.46     15.23 o 
  -3   9   4      162.77      171.66     12.81 o 
  -2   9   4       65.01       95.45     10.97 o 
  -1   9   4       10.65       14.26      7.82 o 
   0   9   4       24.36        9.92      7.69 o 
   1   9   4      108.82      103.53      9.45 o 
   2   9   4        7.86       -6.49      8.68 o 
   3   9   4       10.63       10.30      9.64 o 
   4   9   4       26.30       26.04     10.47 o 
   5   9   4        9.94       15.94     10.42 o 
   6   9   4       66.68       77.93     14.84 o 
   7   9   4        7.13       -9.52     11.75 o 
   8   9   4       37.29       45.78     13.94 o 
   9   9   4       12.55       34.11     14.39 o 
  10   9   4       32.01       28.78     14.52 o 
  11   9   4        1.01       -7.84     14.32 o 
 -11  10   4        9.88       24.10     16.83 o 
 -10  10   4       97.93       85.43     17.71 o 
  -9  10   4        1.99       -9.47     14.24 o 
  -8  10   4        4.46       17.25     12.58 o 
  -7  10   4       56.95       50.53     12.51 o 
  -6  10   4        2.96       -0.09     11.24 o 
  -5  10   4       58.06       50.29     12.11 o 
  -4  10   4       61.93       69.93     11.66 o 
  -3  10   4       48.59       46.70     10.08 o 
  -2  10   4       12.53        6.76      9.17 o 
  -1  10   4        9.34        3.64      9.38 o 
   0  10   4       26.53       27.28      9.49 o 
   1  10   4       65.32       87.10     11.47 o 
   2  10   4       85.75       76.89     13.55 o 
   3  10   4       53.51       57.66     21.18 o 
   4  10   4       65.16       65.51     12.66 o 
   5  10   4        0.73      -11.72     11.72 o 
   6  10   4       94.48       99.50     13.95 o 
   7  10   4        1.56      -16.79     16.79 o 
   8  10   4       66.70       41.74     17.71 o 
  -6  11   4       14.01        5.21     13.39 o 
  -5  11   4        1.51       -9.52     12.37 o 
  -4  11   4      181.76      190.39     25.79 o 
  -3  11   4        4.23       -3.57     12.31 o 
  -2  11   4        8.52       -7.55     10.69 o 
  -1  11   4       19.31       11.90     12.05 o 
   0  11   4        2.09       -6.30     12.48 o 
   1  11   4       13.67        5.05     12.62 o 
   2  11   4       98.10      130.99     14.36 o 
   3  11   4       32.11       23.88     13.14 o 
   4  11   4        5.93       24.11     13.44 o 
 -22   1   5      165.64      136.76     20.05 o 
 -21   1   5       72.89       82.75     14.98 o 
 -20   1   5      299.92      272.28     24.69 o 
 -19   1   5      721.79      716.29     38.47 o 
 -18   1   5      666.84      699.06     66.79 o 
 -17   1   5      898.14      853.18     28.95 o 
 -16   1   5      607.86      698.93     30.73 o 
 -15   1   5     1334.16     1377.20     44.46 o 
 -14   1   5     1073.23     1030.95     31.71 o 
 -13   1   5     1024.29      962.65     26.58 o 
 -12   1   5      576.46      559.79     22.74 o 
 -11   1   5      493.89      453.72     13.97 o 
 -10   1   5        9.27       22.34      4.73 o 
  -9   1   5     3375.94     3493.73     41.03 o 
  -8   1   5     1151.26     1185.43     16.94 o 
  -7   1   5       23.80       44.17      3.81 o 
  -6   1   5      284.96      274.71      7.30 o 
  -5   1   5     3907.87     3806.12     40.07 o 
  -4   1   5     2571.95     2483.47     28.99 o 
  -3   1   5     4717.03     4557.14     50.10 o 
  -2   1   5     1407.63     1307.81     16.59 o 
  -1   1   5     4963.79     4890.31     53.22 o 
   0   1   5     8876.72     8903.75     94.28 o 
   1   1   5     1101.04      970.54     12.89 o 
   2   1   5     6463.88     6500.68     69.56 o 
   3   1   5     6814.34     7012.56     64.95 o 
   4   1   5     2551.18     2532.24     24.81 o 
   5   1   5     1374.72     1342.60     16.79 o 
   6   1   5     1044.78      999.28     13.39 o 
   7   1   5       92.36       75.82      5.08 o 
   8   1   5      306.25      298.44      8.08 o 
   9   1   5      182.09      196.77      6.80 o 
  10   1   5      586.33      558.99     19.06 o 
  11   1   5      374.99      344.37     21.56 o 
  12   1   5      310.62      291.99     21.31 o 
  13   1   5      875.13      914.82     36.85 o 
  14   1   5      130.31      153.83     20.06 o 
  15   1   5       41.05       50.09     17.43 o 
  16   1   5      228.49      231.40     31.34 o 
  17   1   5      105.69      102.98     22.49 o 
  18   1   5      162.11      179.74     24.51 o 
  19   1   5      145.26      114.83     37.17 o 
 -22   2   5       36.84       27.88     22.23 o 
 -21   2   5      105.97      125.44     21.56 o 
 -20   2   5      292.74      332.84     23.21 o 
 -19   2   5       96.53      108.04     17.06 o 
 -18   2   5       10.66       12.99     13.57 o 
 -17   2   5       44.70       58.24     14.33 o 
 -16   2   5      285.77      295.02     19.59 o 
 -15   2   5      221.22      247.67     13.64 o 
 -14   2   5       29.26       30.21      8.15 o 
 -13   2   5     2287.44     2161.74     51.24 o 
 -12   2   5     1885.69     1929.68     69.12 o 
 -11   2   5     2090.50     1943.77     35.04 o 
 -10   2   5     5445.36     5354.65     65.84 o 
  -9   2   5     2836.15     2670.28     35.53 o 
  -8   2   5     1230.52     1204.40     16.03 o 
  -7   2   5    21020.62    20517.99    201.04 o 
  -6   2   5     3262.78     3328.97     38.47 o 
  -5   2   5     1273.15     1100.15     15.22 o 
  -4   2   5     2779.65     2701.46     31.53 o 
  -3   2   5     3533.56     3473.30     42.53 o 
  -2   2   5     3454.29     3626.06     44.08 o 
  -1   2   5     6504.89     6707.44     78.08 o 
   0   2   5      150.81      170.65      5.33 o 
   1   2   5     1844.60     1862.12     24.50 o 
   2   2   5       53.07       58.41      3.00 o 
   3   2   5     3323.65     3626.05     37.46 o 
   4   2   5     1116.63     1280.10     15.10 o 
   5   2   5      788.59      820.41     12.71 o 
   6   2   5     4519.47     4853.00     57.93 o 
   7   2   5     1553.20     1632.47     22.99 o 
   8   2   5     1328.86     1369.84     20.49 o 
   9   2   5     3264.24     3206.76     40.83 o 
  10   2   5      914.25      900.73     17.95 o 
  11   2   5     2688.66     2562.96     51.24 o 
  12   2   5     1705.65     1639.54     99.02 o 
  13   2   5       10.03      -12.91     13.43 o 
  14   2   5      320.97      312.15     43.27 o 
  15   2   5       54.26       43.19     17.59 o 
  16   2   5       56.79       73.26     19.72 o 
  17   2   5       44.87        8.88     30.51 o 
  18   2   5      115.09       99.85     36.06 o 
 -21   3   5       89.15      114.29     18.37 o 
 -20   3   5        8.81        9.58     14.55 o 
 -19   3   5      658.56      717.71     37.02 o 
 -18   3   5      185.50      198.22     27.46 o 
 -17   3   5       39.74       46.32     13.81 o 
 -16   3   5      450.73      488.89     21.64 o 
 -15   3   5      115.42      131.63     13.64 o 
 -14   3   5      491.59      467.00     16.86 o 
 -13   3   5     1050.12     1022.33     29.54 o 
 -12   3   5       20.10       25.40      6.87 o 
 -11   3   5       87.84       76.08      6.73 o 
 -10   3   5       24.93       29.22      4.51 o 
  -9   3   5        2.22       -3.48      3.48 o 
  -8   3   5     1192.91     1271.57     16.05 o 
  -7   3   5      329.64      387.82      9.61 o 
  -6   3   5       93.78      115.46      4.90 o 
  -5   3   5     1514.38     1658.70     20.11 o 
  -4   3   5      152.23      177.52      5.35 o 
  -3   3   5     4462.11     4437.70     46.31 o 
  -2   3   5       20.64       21.04      2.98 o 
  -1   3   5     1718.93     1694.01     21.28 o 
   0   3   5     5167.18     5484.96     55.57 o 
   1   3   5       90.09       79.88      4.80 o 
   2   3   5      881.63      895.18     11.99 o 
   3   3   5     2870.86     3063.07     30.55 o 
   4   3   5        7.40        4.71      2.35 o 
   5   3   5     1495.40     1608.07     17.32 o 
   6   3   5        3.47        0.70      4.46 o 
   7   3   5       35.58       22.42      4.91 o 
   8   3   5        9.63        8.32      5.03 o 
   9   3   5       25.96       33.95      5.75 o 
  10   3   5      252.62      241.38     11.08 o 
  11   3   5      197.37      188.08     19.47 o 
  12   3   5       20.86       26.19     12.32 o 
  13   3   5      390.84      339.63     21.99 o 
  14   3   5       28.07       31.06     24.41 o 
  15   3   5        1.20       37.17     27.74 o 
  16   3   5       78.95       56.03     31.06 o 
  17   3   5       21.22       12.76     31.06 o 
  18   3   5      269.01      204.69     42.71 o 
 -21   4   5        6.18       11.12     22.89 o 
 -20   4   5       10.64       29.08     16.23 o 
 -19   4   5       10.27        3.79     19.85 o 
 -18   4   5      145.43      157.26     22.26 o 
 -17   4   5       87.44      121.44     19.57 o 
 -16   4   5       22.89       21.02     23.58 o 
 -15   4   5        0.39      -10.97     13.95 o 
 -14   4   5      753.24      784.98     44.93 o 
 -13   4   5        7.91        0.47      7.89 o 
 -12   4   5      518.81      490.07     14.89 o 
 -11   4   5      718.66      642.26     15.61 o 
 -10   4   5      107.46      126.08      6.38 o 
  -9   4   5      207.27      205.35      7.13 o 
  -8   4   5      304.04      283.91      7.99 o 
  -7   4   5      192.47      221.33      8.61 o 
  -6   4   5      597.66      566.81     11.08 o 
  -5   4   5      659.10      603.42     10.41 o 
  -4   4   5     1162.11     1218.87     16.17 o 
  -3   4   5     2259.79     2446.96     27.77 o 
  -2   4   5       36.70       65.44      4.13 o 
  -1   4   5      381.13      370.56      7.99 o 
   0   4   5      280.63      279.44      6.25 o 
   1   4   5      431.99      433.24      8.23 o 
   2   4   5     1793.05     1801.19     21.20 o 
   3   4   5      151.56      174.64      6.60 o 
   4   4   5      898.98      877.95     12.38 o 
   5   4   5     1290.77     1356.00     16.81 o 
   6   4   5      468.68      557.35     10.52 o 
   7   4   5       56.53       52.31      6.15 o 
   8   4   5     1372.78     1446.12     22.62 o 
   9   4   5      284.82      266.10     10.47 o 
  10   4   5      335.14      317.39     13.77 o 
  11   4   5      427.21      414.38     20.90 o 
  12   4   5      105.11      100.77     15.65 o 
  13   4   5      363.99      364.09     24.01 o 
  14   4   5       70.17       84.32     27.74 o 
  15   4   5        1.11        1.11     27.18 o 
  16   4   5       31.18       50.48     32.17 o 
  17   4   5        2.85      -22.74     30.51 o 
 -20   5   5      339.06      386.65     33.09 o 
 -19   5   5       10.82        3.65     27.27 o 
 -18   5   5      376.94      420.77     40.21 o 
 -17   5   5      608.76      584.63     47.71 o 
 -16   5   5       74.01       43.08     18.11 o 
 -15   5   5      955.97      894.30     36.96 o 
 -14   5   5      392.92      349.35     30.79 o 
 -13   5   5       19.31        4.85     10.31 o 
 -12   5   5     1634.99     1545.88     36.24 o 
 -11   5   5        3.07       11.08      7.92 o 
 -10   5   5     1426.51     1423.09     36.99 o 
  -9   5   5      353.37      309.70     10.17 o 
  -8   5   5      827.60      861.93     16.36 o 
  -7   5   5      292.44      303.42     10.13 o 
  -6   5   5       90.88      105.85      6.74 o 
  -5   5   5     1707.28     1729.42     25.31 o 
  -4   5   5     2982.35     3121.12     40.27 o 
  -3   5   5       35.10       50.09      4.78 o 
  -2   5   5     4141.29     4015.31     40.47 o 
  -1   5   5     1060.48     1025.83     15.30 o 
   0   5   5       18.39       26.81      3.78 o 
   1   5   5     6219.54     6319.75     64.16 o 
   2   5   5      452.56      504.54     12.76 o 
   3   5   5      480.27      484.14      9.84 o 
   4   5   5     3611.36     3801.59     43.26 o 
   5   5   5        9.54        6.78      4.07 o 
   6   5   5     1032.26     1009.30     22.68 o 
   7   5   5      982.22      974.06     22.28 o 
   8   5   5      107.80      102.18     11.13 o 
   9   5   5      871.58      872.75     30.86 o 
  10   5   5      722.31      624.13     21.79 o 
  11   5   5       83.27       79.52     12.29 o 
  12   5   5        7.28      -10.38     10.38 o 
  13   5   5       64.97       72.97     17.93 o 
  14   5   5      489.41      492.90     29.46 o 
  15   5   5       12.65       47.71     30.51 o 
  16   5   5        9.44       31.62     30.51 o 
  17   5   5      346.14      352.25     44.38 o 
 -19   6   5       77.40       78.24     23.73 o 
 -18   6   5       27.56       15.42     15.39 o 
 -17   6   5      108.51      126.50     17.26 o 
 -16   6   5       59.42       33.01     19.61 o 
 -15   6   5       69.96       56.84     18.88 o 
 -14   6   5      210.50      227.62     24.01 o 
 -13   6   5       19.91        4.41     11.11 o 
 -12   6   5      370.34      398.42     18.67 o 
 -11   6   5     1293.61     1238.95     32.00 o 
 -10   6   5       74.99       62.05     10.95 o 
  -9   6   5       26.22       16.83      9.48 o 
  -8   6   5     1884.18     1830.18     39.99 o 
  -7   6   5      156.86      139.96     10.26 o 
  -6   6   5      878.24      892.99     26.89 o 
  -5   6   5     1140.06     1072.57     24.81 o 
  -4   6   5       16.22       23.53      5.81 o 
  -3   6   5     1291.66     1372.60     34.33 o 
  -2   6   5     1268.62     1327.37     19.35 o 
  -1   6   5      815.06      830.44     14.20 o 
   0   6   5     1071.04     1095.76     16.73 o 
   1   6   5        0.11        2.42      3.79 o 
   2   6   5     1276.41     1314.34     19.33 o 
   3   6   5      566.45      580.40     13.21 o 
   4   6   5     1040.63      973.41     33.50 o 
   5   6   5      173.82      201.11      9.77 o 
   6   6   5        2.81       -1.07      7.85 o 
   7   6   5      677.00      657.03     21.47 o 
   8   6   5      281.71      263.43     15.50 o 
   9   6   5       46.74       60.90     14.62 o 
  10   6   5      330.94      288.41     16.84 o 
  11   6   5      629.26      624.35     38.77 o 
  12   6   5        7.57      -10.80     12.00 o 
  13   6   5      265.28      342.60     26.64 o 
  14   6   5       16.28       28.76     18.38 o 
  15   6   5        0.53       -3.15     19.57 o 
  16   6   5       15.82       26.07     31.06 o 
 -17   7   5       44.39       61.45     16.22 o 
 -16   7   5      190.27      213.37     18.65 o 
 -15   7   5      113.13      130.80     17.42 o 
 -14   7   5       43.30       56.02     23.02 o 
 -13   7   5       53.00       46.36     27.18 o 
 -12   7   5       92.95      104.60     14.12 o 
 -11   7   5       58.53       55.43     14.11 o 
 -10   7   5       87.12       89.27     12.84 o 
  -9   7   5      225.02      220.60     20.57 o 
  -8   7   5      686.26      702.17     23.61 o 
  -7   7   5      245.64      276.12     32.72 o 
  -6   7   5       33.43       21.72      9.71 o 
  -5   7   5      437.80      457.51     18.25 o 
  -4   7   5        3.00       -0.28     11.44 o 
  -3   7   5      582.57      648.29     20.65 o 
  -2   7   5      340.72      306.43     10.78 o 
  -1   7   5        0.68        7.47      6.45 o 
   0   7   5      135.41      139.53      8.69 o 
   1   7   5     1194.10     1181.41     21.96 o 
   2   7   5      159.11      196.24      8.69 o 
   3   7   5      624.19      612.83     25.40 o 
   4   7   5     1045.06     1006.58     20.58 o 
   5   7   5      109.70       96.10      8.14 o 
   6   7   5       10.75       11.41      7.80 o 
   7   7   5      471.62      464.93     19.71 o 
   8   7   5      130.54      136.96     13.83 o 
   9   7   5        1.43        7.58     12.47 o 
  10   7   5      213.72      243.35     16.86 o 
  11   7   5      235.61      195.56     16.32 o 
  12   7   5        3.66        0.94     12.65 o 
  13   7   5       12.19        2.69     17.82 o 
  14   7   5      126.73      130.94     23.73 o 
 -16   8   5       16.55       22.35     14.65 o 
 -15   8   5       49.26       36.08     14.70 o 
 -14   8   5       33.77       23.06     13.46 o 
 -13   8   5      298.07      293.85     18.12 o 
 -12   8   5       29.42       41.98     12.75 o 
 -11   8   5       80.13       81.95     10.47 o 
 -10   8   5      832.20      819.51     35.78 o 
  -9   8   5      233.67      233.58     16.93 o 
  -8   8   5       89.97       84.99     13.20 o 
  -7   8   5      158.42      179.61     15.13 o 
  -6   8   5       68.84       76.25     11.95 o 
  -5   8   5       26.04       -0.10     13.71 o 
  -4   8   5     1747.52     1699.66     48.05 o 
  -3   8   5       69.56       66.15     14.84 o 
  -2   8   5        1.00       -1.01     10.17 o 
  -1   8   5      213.31      228.42     14.51 o 
   0   8   5      131.40      133.54     12.60 o 
   1   8   5        6.61        5.36      9.86 o 
   2   8   5        4.28        0.70     10.08 o 
   3   8   5      186.25      188.88     15.29 o 
   4   8   5        2.70        0.32      7.28 o 
   5   8   5       27.71       60.20      8.77 o 
   6   8   5      379.96      373.97     14.49 o 
   7   8   5       58.42       72.28     13.44 o 
   8   8   5        9.47       24.71     12.45 o 
   9   8   5      658.09      629.24     26.45 o 
  10   8   5       20.70       19.91     19.37 o 
  11   8   5       15.19       22.99     17.58 o 
  12   8   5       97.70      123.98     18.11 o 
  13   8   5       32.44      -21.18     21.18 o 
 -14   9   5        7.61       12.13     14.61 o 
 -13   9   5      161.07      175.88     21.57 o 
 -12   9   5       58.50       37.08     29.18 o 
 -11   9   5      156.23      128.97     14.61 o 
 -10   9   5       75.58       78.67     17.50 o 
  -9   9   5      230.63      261.53     17.32 o 
  -8   9   5      239.93      243.65     25.99 o 
  -7   9   5       94.79       93.11     17.43 o 
  -6   9   5      262.34      280.96     59.91 o 
  -5   9   5      702.82      705.46     31.74 o 
  -4   9   5      309.29      294.47     21.92 o 
  -3   9   5      530.25      576.51     34.12 o 
  -2   9   5        4.51        1.26     11.46 o 
  -1   9   5       39.42       44.70     12.20 o 
   0   9   5      442.92      454.33     33.73 o 
   1   9   5      195.72      169.22     17.98 o 
   2   9   5      399.95      418.21     23.58 o 
   3   9   5      526.48      548.90     18.67 o 
   4   9   5      163.40      138.83     11.83 o 
   5   9   5       56.77       55.42     11.12 o 
   6   9   5       78.70       62.29     10.58 o 
   7   9   5        8.27       19.98     13.16 o 
   8   9   5      309.32      340.83     19.98 o 
   9   9   5       15.78        9.14     14.51 o 
  10   9   5      201.45      204.91     18.76 o 
 -11  10   5       14.92       32.42     16.31 o 
 -10  10   5       38.05       22.07     15.87 o 
  -9  10   5       32.17       48.34     23.30 o 
  -8  10   5        5.62        0.97     14.74 o 
  -7  10   5       14.61        3.06     22.43 o 
  -6  10   5        7.35        2.47     10.84 o 
  -5  10   5        2.76       11.95     16.85 o 
  -4  10   5      207.23      197.53     22.71 o 
  -3  10   5       49.81       33.84     17.33 o 
  -2  10   5       27.98       28.20     12.81 o 
  -1  10   5      247.42      257.73     23.72 o 
   0  10   5      126.79      115.68     18.48 o 
   1  10   5       45.97       60.35     11.40 o 
   2  10   5       26.28       33.14     11.47 o 
   3  10   5       98.58      104.64     13.06 o 
   4  10   5        3.36        7.44     17.97 o 
   5  10   5       30.33       44.10     12.87 o 
   6  10   5      233.19      239.54     33.19 o 
   7  10   5        0.22       -0.12     16.39 o 
  -5  11   5      299.36      317.06     18.41 o 
  -4  11   5        3.59       10.46     12.18 o 
  -3  11   5      130.42      169.73     16.61 o 
  -2  11   5       97.98      111.06     16.55 o 
  -1  11   5        0.33        1.98     11.90 o 
   0  11   5       48.90       67.07     13.11 o 
   1  11   5       91.86       88.40     14.35 o 
   2  11   5       18.56       16.07     13.03 o 
 -22   0   6      690.65      722.81     58.25 o 
 -21   0   6       18.64       28.85     30.51 o 
 -20   0   6      525.66      559.45     32.61 o 
 -19   0   6      727.90      806.52     37.11 o 
 -18   0   6      207.00      207.47     32.17 o 
 -17   0   6       61.48       32.17     23.30 o 
 -16   0   6      131.71      152.55     27.18 o 
 -15   0   6       25.28       95.97     24.41 o 
 -14   0   6      311.01      322.30     30.51 o 
 -13   0   6      111.58      119.27     21.63 o 
 -12   0   6     1369.18     1481.12     59.91 o 
 -11   0   6      962.76      997.54     24.72 o 
 -10   0   6     4006.76     4122.63     64.06 o 
  -9   0   6     9164.67     8654.31    125.22 o 
  -8   0   6     2631.48     2595.16     42.29 o 
  -7   0   6     5838.82     5571.25     82.30 o 
  -6   0   6    16191.10    16074.15    225.01 o 
  -5   0   6     2213.26     2178.60     40.89 o 
  -4   0   6     5057.20     4409.46     75.48 o 
  -3   0   6     3836.25     3398.97     50.88 o 
  -2   0   6     1618.37     1575.43     30.75 o 
  -1   0   6    15348.37    15501.96    246.32 o 
   0   0   6     2943.16     2910.45     43.78 o 
   1   0   6      525.97      602.64     12.41 o 
   2   0   6     3490.73     4141.42     56.29 o 
   3   0   6      340.41      438.03     21.92 o 
   4   0   6     1618.13     1579.74     25.48 o 
   5   0   6     1004.61     1136.85     19.52 o 
   6   0   6      510.27      551.38     11.46 o 
   7   0   6     2928.60     3063.05     45.39 o 
   8   0   6       93.54       88.11      6.04 o 
   9   0   6     3674.38     3833.17    124.81 o 
  10   0   6     1493.49     1564.89     64.35 o 
  11   0   6      622.20      645.70     41.05 o 
  12   0   6     2160.94     2251.08     87.09 o 
  13   0   6     2363.09     2165.66     85.98 o 
  14   0   6       28.80       10.54     22.19 o 
  15   0   6      900.64      920.85     55.47 o 
  16   0   6       49.64       49.93     29.40 o 
  17   0   6       63.27       41.05     27.74 o 
  18   0   6      116.74       85.98     33.84 o 
 -22   1   6       11.93        1.37     22.79 o 
 -21   1   6      220.23      201.37     48.77 o 
 -20   1   6       14.97       23.87     15.91 o 
 -19   1   6      310.44      346.88     22.56 o 
 -18   1   6     1005.41     1041.37     33.47 o 
 -17   1   6       81.74       47.23     13.31 o 
 -16   1   6     1175.36     1172.91     42.36 o 
 -15   1   6      670.17      746.98     32.67 o 
 -14   1   6      574.45      538.83     21.06 o 
 -13   1   6     2426.42     2379.70     56.63 o 
 -12   1   6     2958.54     2948.91     99.51 o 
 -11   1   6       60.09       68.72      7.72 o 
 -10   1   6       23.42       11.54      4.33 o 
  -9   1   6     2656.66     2696.65     33.36 o 
  -8   1   6      100.15      105.17      7.33 o 
  -7   1   6     1494.11     1362.58     17.57 o 
  -6   1   6      454.92      431.82      8.23 o 
  -5   1   6       53.73       66.33      3.76 o 
  -4   1   6      267.04      280.48      6.82 o 
  -3   1   6     1691.86     1671.31     21.05 o 
  -2   1   6       37.04       71.94      3.77 o 
  -1   1   6      812.98      861.56     12.50 o 
   0   1   6     9259.06     9605.31    102.00 o 
   1   1   6       19.59       35.05      3.27 o 
   2   1   6     2346.89     2449.84     30.58 o 
   3   1   6    11463.39    11871.24    108.84 o 
   4   1   6      761.07      730.57      9.11 o 
   5   1   6     1315.34     1361.43     19.21 o 
   6   1   6     1366.87     1349.68     19.13 o 
   7   1   6       33.78       30.40      4.80 o 
   8   1   6       37.30       32.12      5.26 o 
   9   1   6     1422.85     1389.14     31.70 o 
  10   1   6      763.91      733.95     29.52 o 
  11   1   6      907.01      858.00     38.28 o 
  12   1   6      622.38      574.43     29.17 o 
  13   1   6     1560.13     1486.80     53.53 o 
  14   1   6       55.19       68.76     23.85 o 
  15   1   6        0.49        8.86     17.03 o 
  16   1   6      150.32      130.45     22.88 o 
  17   1   6        0.85        2.04     19.17 o 
  18   1   6        9.87       18.83     19.57 o 
 -22   2   6        0.23        4.53     17.15 o 
 -21   2   6       23.37       49.62     26.35 o 
 -20   2   6      103.83       92.26     17.85 o 
 -19   2   6      140.72      150.43     21.07 o 
 -18   2   6       33.62       52.40     14.71 o 
 -17   2   6      165.71      169.11     16.64 o 
 -16   2   6       64.27       57.53     15.91 o 
 -15   2   6        7.46        8.78     13.31 o 
 -14   2   6      169.66      198.74     12.26 o 
 -13   2   6     1490.14     1547.52     36.91 o 
 -12   2   6      724.19      707.61     18.48 o 
 -11   2   6     1648.01     1584.19     30.03 o 
 -10   2   6      940.18      972.32     18.77 o 
  -9   2   6     1317.95     1364.73     18.30 o 
  -8   2   6     1837.47     1923.05     23.43 o 
  -7   2   6       40.12       34.99      4.16 o 
  -6   2   6      121.69      144.14      6.28 o 
  -5   2   6       72.86       44.92      3.92 o 
  -4   2   6      221.31      234.33      6.46 o 
  -3   2   6      994.76     1134.61     17.13 o 
  -2   2   6      679.90      617.52     13.02 o 
  -1   2   6      323.17      313.00     11.54 o 
   0   2   6      317.52      310.83      7.70 o 
   1   2   6      838.25      789.44     13.49 o 
   2   2   6       32.60       48.30      4.13 o 
   3   2   6      129.14      130.56      4.57 o 
   4   2   6       14.96       22.04      3.50 o 
   5   2   6     1195.83     1212.29     16.26 o 
   6   2   6        0.45        1.74      4.35 o 
   7   2   6      348.02      383.71     10.69 o 
   8   2   6     2730.02     2755.21     40.31 o 
   9   2   6      865.40      790.79     20.02 o 
  10   2   6      148.10      137.41     12.59 o 
  11   2   6     2172.84     2126.62     78.22 o 
  12   2   6      484.32      481.96     26.21 o 
  13   2   6        6.24       -0.38     14.67 o 
  14   2   6      606.04      547.44     29.91 o 
  15   2   6      155.25      140.69     21.33 o 
  16   2   6        2.08       15.53     27.18 o 
  17   2   6      166.27      146.45     37.72 o 
  18   2   6       18.65       18.86     34.39 o 
 -21   3   6        5.07      -19.87     21.42 o 
 -20   3   6      431.87      508.13    110.67 o 
 -19   3   6      266.17      284.45     26.51 o 
 -18   3   6      157.58      220.29     23.69 o 
 -17   3   6     1501.81     1531.86     40.09 o 
 -16   3   6      481.12      438.06     21.54 o 
 -15   3   6      585.42      633.27     24.49 o 
 -14   3   6     2062.80     2111.45     46.77 o 
 -13   3   6      922.51      936.21     23.25 o 
 -12   3   6      262.58      255.26     10.51 o 
 -11   3   6     1466.03     1425.75     27.14 o 
 -10   3   6     1582.68     1591.01     22.54 o 
  -9   3   6      757.33      756.45     14.92 o 
  -8   3   6      295.95      277.39      7.85 o 
  -7   3   6        3.57        1.61      3.99 o 
  -6   3   6      486.81      569.81     10.90 o 
  -5   3   6      547.88      631.79     10.77 o 
  -4   3   6     1946.35     1855.83     22.35 o 
  -3   3   6       15.59       21.40      3.40 o 
  -2   3   6     4869.43     4899.05     54.92 o 
  -1   3   6     1133.63      961.99     14.32 o 
   0   3   6     2208.70     2218.50     27.29 o 
   1   3   6     2659.64     2661.83     31.86 o 
   2   3   6     2710.80     2628.22     27.09 o 
   3   3   6      504.29      542.73      9.86 o 
   4   3   6     2327.14     2330.57     24.23 o 
   5   3   6     3939.45     4001.03     49.37 o 
   6   3   6      259.40      302.22      9.24 o 
   7   3   6      792.33      751.54     14.55 o 
   8   3   6     2307.78     2350.39     37.79 o 
   9   3   6        5.21        2.29      6.30 o 
  10   3   6      337.67      321.25     35.06 o 
  11   3   6       15.17       -1.43      9.94 o 
  12   3   6      213.06      217.15     21.11 o 
  13   3   6      316.15      290.68     33.84 o 
  14   3   6      195.74      168.08     31.06 o 
  15   3   6      248.58      279.58     37.72 o 
  16   3   6       49.57       83.21     33.84 o 
  17   3   6      299.18      322.30     45.49 o 
 -20   4   6      244.54      228.36     27.40 o 
 -19   4   6       77.44       64.80     20.65 o 
 -18   4   6      131.64      119.16     21.45 o 
 -17   4   6      100.82       92.64     19.97 o 
 -16   4   6       72.58       90.41     18.24 o 
 -15   4   6       52.50       71.64     31.06 o 
 -14   4   6       73.11       61.07     19.42 o 
 -13   4   6       11.25        6.72      9.94 o 
 -12   4   6      157.05      177.90      9.21 o 
 -11   4   6     1489.19     1534.36     25.97 o 
 -10   4   6     2058.21     2086.15     29.79 o 
  -9   4   6      632.49      609.09     19.02 o 
  -8   4   6      934.42      900.85     16.66 o 
  -7   4   6     3844.03     3842.23     44.96 o 
  -6   4   6     1743.95     1793.78     28.57 o 
  -5   4   6     1920.19     1792.99     22.44 o 
  -4   4   6     1045.83     1051.31     15.09 o 
  -3   4   6     1195.33     1193.83     16.19 o 
  -2   4   6     2697.45     2712.44     30.63 o 
  -1   4   6     1255.20     1385.65     17.91 o 
   0   4   6     1168.40     1223.53     17.49 o 
   1   4   6     1745.01     1813.63     21.80 o 
   2   4   6      372.86      365.15     10.81 o 
   3   4   6       65.10       60.56      4.04 o 
   4   4   6       11.13       17.11      3.35 o 
   5   4   6     1216.74     1190.11     19.44 o 
   6   4   6      366.07      349.10     10.33 o 
   7   4   6      663.78      627.14     19.85 o 
   8   4   6     2148.08     2109.83     33.12 o 
   9   4   6      294.42      270.13     12.85 o 
  10   4   6      371.00      331.71     34.39 o 
  11   4   6     1445.99     1328.68     42.49 o 
  12   4   6      312.46      289.24     30.79 o 
  13   4   6      252.84      229.05     21.85 o 
  14   4   6      571.42      467.08     45.49 o 
  15   4   6        3.81        9.99     26.07 o 
  16   4   6        2.24       18.31     28.85 o 
  17   4   6      169.52      186.94     38.83 o 
 -20   5   6      142.70      149.42     33.84 o 
 -19   5   6       10.72      -18.52     18.52 o 
 -18   5   6       67.36       78.92     21.46 o 
 -17   5   6      130.97      141.14     23.18 o 
 -16   5   6        1.05        1.26     22.74 o 
 -15   5   6       54.20       64.90     17.31 o 
 -14   5   6      570.35      576.48     29.13 o 
 -13   5   6      146.73      148.17     26.53 o 
 -12   5   6       47.55       47.85     11.34 o 
 -11   5   6      626.53      588.40     21.62 o 
 -10   5   6        7.05        0.66      7.07 o 
  -9   5   6       11.71        5.24      6.33 o 
  -8   5   6      275.36      266.61      8.96 o 
  -7   5   6        7.92        4.51      5.19 o 
  -6   5   6        0.08       -4.95      4.95 o 
  -5   5   6       32.23       34.28      5.33 o 
  -4   5   6      467.77      517.55     11.39 o 
  -3   5   6       83.11      109.83      5.94 o 
  -2   5   6      169.28      183.08      6.75 o 
  -1   5   6      486.82      490.06     10.29 o 
   0   5   6       60.40       59.26      5.10 o 
   1   5   6     1371.85     1381.70     17.98 o 
   2   5   6       55.91       51.64      5.04 o 
   3   5   6       14.07       16.08      4.44 o 
   4   5   6      872.36      820.78     16.95 o 
   5   5   6      152.41      161.19     10.44 o 
   6   5   6      406.89      401.85     14.75 o 
   7   5   6      474.99      459.39     15.85 o 
   8   5   6       11.22       15.51      8.65 o 
   9   5   6       30.13       21.40     11.01 o 
  10   5   6      190.39      172.59     15.80 o 
  11   5   6       51.99       48.48     16.64 o 
  12   5   6       53.90       32.51     17.77 o 
  13   5   6      107.34      137.24     20.35 o 
  14   5   6      109.98      150.33     33.28 o 
  15   5   6       69.81       52.70     32.73 o 
  16   5   6       12.59       -4.44     28.85 o 
 -19   6   6       10.20        2.03     22.16 o 
 -18   6   6        9.97       -2.40     25.52 o 
 -17   6   6       26.64       21.25     20.22 o 
 -16   6   6       46.57       43.83     20.12 o 
 -15   6   6        0.19      -16.53     16.74 o 
 -14   6   6        0.23      -11.12     11.27 o 
 -13   6   6      376.11      382.47     19.92 o 
 -12   6   6       17.63       14.11     11.42 o 
 -11   6   6      120.21      113.37     12.93 o 
 -10   6   6      733.87      753.10     24.25 o 
  -9   6   6       94.38      117.85     12.24 o 
  -8   6   6      218.35      197.59     13.33 o 
  -7   6   6      327.77      336.86     16.09 o 
  -6   6   6       57.55       46.94      7.72 o 
  -5   6   6      387.28      379.28     12.11 o 
  -4   6   6      517.14      522.37     13.92 o 
  -3   6   6      283.69      282.93     10.35 o 
  -2   6   6      267.28      309.02      9.32 o 
  -1   6   6        4.73        7.61      4.75 o 
   0   6   6      257.17      254.53      8.19 o 
   1   6   6       14.81        8.21      5.29 o 
   2   6   6      385.70      391.81     12.50 o 
   3   6   6      170.84      178.86     15.09 o 
   4   6   6        9.72       -0.34      8.63 o 
   5   6   6       54.19       41.05      5.84 o 
   6   6   6      263.37      257.18     10.95 o 
   7   6   6        1.94        9.77     11.33 o 
   8   6   6       16.45       23.60     11.18 o 
   9   6   6       54.63       48.79     12.48 o 
  10   6   6      176.20      147.69     18.80 o 
  11   6   6       19.04        6.63     15.63 o 
  12   6   6       42.74       21.30     17.14 o 
  13   6   6        2.20        3.57     34.39 o 
  14   6   6       79.57      120.87     59.63 o 
  15   6   6        9.81       -1.66     28.85 o 
 -17   7   6       46.20       55.16     15.80 o 
 -16   7   6      167.94      190.26     34.12 o 
 -15   7   6      391.07      328.54     28.19 o 
 -14   7   6        4.00       -3.68     17.77 o 
 -13   7   6      251.22      247.63     20.84 o 
 -12   7   6      154.29      126.43     14.72 o 
 -11   7   6       34.11       46.86     12.56 o 
 -10   7   6      437.92      402.35     19.52 o 
  -9   7   6      175.84      168.49     15.12 o 
  -8   7   6      152.66      156.52     23.91 o 
  -7   7   6      187.97      188.63     14.07 o 
  -6   7   6       34.46       24.67     10.29 o 
  -5   7   6       35.27       30.88      9.93 o 
  -4   7   6        5.60        7.47      9.24 o 
  -3   7   6      447.36      449.65     18.10 o 
  -2   7   6      177.62      177.29     10.90 o 
  -1   7   6      787.60      739.42     28.07 o 
   0   7   6       24.31       28.50      7.95 o 
   1   7   6      306.61      284.45     11.12 o 
   2   7   6      377.98      400.59     16.95 o 
   3   7   6      347.93      397.26     17.35 o 
   4   7   6       96.48      106.49     12.47 o 
   5   7   6       68.57       99.80      8.31 o 
   6   7   6      646.57      634.02     20.18 o 
   7   7   6        6.50        5.59     11.42 o 
   8   7   6      317.41      361.81     24.61 o 
   9   7   6      141.48      175.27     15.40 o 
  10   7   6        1.59       -4.88     12.58 o 
  11   7   6       28.34      -10.06     17.99 o 
  12   7   6        5.34       28.35     18.82 o 
  13   7   6        1.75       -4.62     19.96 o 
 -15   8   6       24.86       17.67     13.86 o 
 -14   8   6        0.06       10.79     13.43 o 
 -13   8   6        9.22       24.58     18.52 o 
 -12   8   6        1.92        3.41     13.22 o 
 -11   8   6      184.18      183.09     30.08 o 
 -10   8   6       79.05       80.71     14.06 o 
  -9   8   6       25.62       24.59     12.87 o 
  -8   8   6       42.49       18.04     11.83 o 
  -7   8   6       10.97       -0.58     11.58 o 
  -6   8   6       84.83      102.93     15.85 o 
  -5   8   6      135.41      136.67     23.30 o 
  -4   8   6       97.73       85.97     15.24 o 
  -3   8   6       63.98       66.36     15.07 o 
  -2   8   6      116.83      113.66     16.35 o 
  -1   8   6        2.68       15.88     10.56 o 
   0   8   6      148.76      139.37     12.97 o 
   1   8   6       59.24       53.39     15.33 o 
   2   8   6      125.02      110.47     12.92 o 
   3   8   6      312.37      317.24     17.12 o 
   4   8   6        8.40        3.77     11.46 o 
   5   8   6        8.63        8.02      8.97 o 
   6   8   6      207.11      170.25     16.49 o 
   7   8   6        2.05       -9.49     11.98 o 
   8   8   6        0.45       14.00     12.88 o 
   9   8   6        1.10       10.53     13.20 o 
  10   8   6       58.24       47.71     18.60 o 
  11   8   6        2.57      -23.85     23.85 o 
  12   8   6       22.99      -18.78     19.74 o 
 -13   9   6       31.83       17.96     14.01 o 
 -12   9   6       17.17       30.86     13.45 o 
 -11   9   6      232.66      251.37     20.68 o 
 -10   9   6       52.74       56.77     11.89 o 
  -9   9   6        0.83       11.13     16.19 o 
  -8   9   6      297.97      332.72     47.98 o 
  -7   9   6      378.07      394.49     27.18 o 
  -6   9   6        3.25       20.87     15.63 o 
  -5   9   6       25.56       18.83     15.49 o 
  -4   9   6       59.51       50.84     16.46 o 
  -3   9   6      207.84      213.71     21.17 o 
  -2   9   6       31.62       32.85     16.74 o 
  -1   9   6       48.04       57.61     13.18 o 
   0   9   6        0.89       -0.79     15.05 o 
   1   9   6        0.45        3.88     15.01 o 
   2   9   6      100.36       76.66     16.39 o 
   3   9   6       18.63       16.53     14.39 o 
   4   9   6       73.60       87.46     17.73 o 
   5   9   6        1.12       -6.16     10.54 o 
   6   9   6       25.61       25.64     10.37 o 
   7   9   6        0.00        4.34     12.81 o 
   8   9   6       81.72       90.05     15.83 o 
   9   9   6       95.14       96.83     17.86 o 
 -10  10   6       33.42       31.55     19.14 o 
  -9  10   6       92.51      107.05     31.34 o 
  -8  10   6        0.54       -6.61     21.91 o 
  -7  10   6       64.60       66.04     26.35 o 
  -6  10   6        2.61       -7.73     16.74 o 
  -5  10   6        1.35       14.97     18.24 o 
  -4  10   6       53.06       45.22     25.24 o 
  -3  10   6       75.40       76.54     21.91 o 
  -2  10   6        3.62      -10.16     16.46 o 
  -1  10   6        4.22        9.19     17.47 o 
   0  10   6       20.12       25.90     17.24 o 
   1  10   6       55.67       44.06     18.52 o 
   2  10   6        3.10      -17.19     17.19 o 
   3  10   6       20.66        0.88     18.31 o 
   4  10   6       34.35       35.32     12.52 o 
   5  10   6        3.44        2.04     12.54 o 
   6  10   6        1.10      -13.94     17.98 o 
  -2  11   6       14.39        4.99     31.62 o 
 -22   1   7       12.10       10.50     18.11 o 
 -21   1   7       84.22       75.01     18.26 o 
 -20   1   7        7.54       -0.11     16.13 o 
 -19   1   7      155.19      185.51     29.60 o 
 -18   1   7      278.53      273.66     25.09 o 
 -17   1   7      553.31      488.96     29.61 o 
 -16   1   7      844.98      753.13     39.94 o 
 -15   1   7     1189.56     1117.68     40.17 o 
 -14   1   7      255.64      248.05     20.18 o 
 -13   1   7     4948.95     4746.39    107.07 o 
 -12   1   7     1428.48     1374.33     28.08 o 
 -11   1   7      727.29      718.42     19.69 o 
 -10   1   7     2172.26     2098.81     37.47 o 
  -9   1   7     1222.75     1097.26     17.60 o 
  -8   1   7     1088.76      996.74     19.32 o 
  -7   1   7      489.85      470.43     10.72 o 
  -6   1   7      765.51      733.99     12.48 o 
  -5   1   7       36.26       41.75      4.01 o 
  -4   1   7      198.07      207.09      6.30 o 
  -3   1   7       39.20       44.21      3.88 o 
  -2   1   7     1243.73     1175.70     16.40 o 
  -1   1   7       21.34       15.62      3.29 o 
   0   1   7     1895.37     1851.47     23.03 o 
   1   1   7     2021.29     1959.28     24.15 o 
   2   1   7     1564.86     1569.56     20.06 o 
   3   1   7      876.62      798.05     10.80 o 
   4   1   7     5577.78     5726.84     54.32 o 
   5   1   7      650.25      635.11     10.65 o 
   6   1   7     2939.92     3031.95     38.27 o 
   7   1   7       14.04       14.17      5.06 o 
   8   1   7     1968.26     1872.02     39.60 o 
   9   1   7      499.16      500.34     25.69 o 
  10   1   7      106.57      124.92     17.06 o 
  11   1   7      370.72      378.92     23.93 o 
  12   1   7       31.27       21.63     17.47 o 
  13   1   7       13.69       27.12     18.03 o 
  14   1   7       35.78       32.03     18.21 o 
  15   1   7        4.40        6.19     18.60 o 
  16   1   7        1.94       17.87     18.78 o 
  17   1   7      124.57      159.76     38.28 o 
 -21   2   7      510.61      554.94     35.83 o 
 -20   2   7      239.83      275.85     29.46 o 
 -19   2   7      813.17      865.36     32.44 o 
 -18   2   7      932.05      852.92     31.15 o 
 -17   2   7       36.10       41.98     13.72 o 
 -16   2   7      226.90      278.33     18.35 o 
 -15   2   7       50.66       75.21     16.81 o 
 -14   2   7       14.23       33.53     17.75 o 
 -13   2   7       39.17       68.00     10.49 o 
 -12   2   7      682.06      606.60     26.34 o 
 -11   2   7      402.23      418.52     17.67 o 
 -10   2   7      887.62      983.74     26.61 o 
  -9   2   7     1105.21     1032.60     17.67 o 
  -8   2   7     7659.37     7672.67     79.14 o 
  -7   2   7     1911.14     1827.12     24.40 o 
  -6   2   7     4567.59     4582.57     52.28 o 
  -5   2   7     7730.50     7662.43     83.73 o 
  -4   2   7     1548.47     1437.98     22.53 o 
  -3   2   7     2774.48     2424.96     32.04 o 
  -2   2   7     4136.94     3963.82     49.05 o 
  -1   2   7      767.41      701.74     15.34 o 
   0   2   7     9424.71     9915.70    114.83 o 
   1   2   7     1006.87      974.88     15.73 o 
   2   2   7     1143.79     1109.64     17.36 o 
   3   2   7      660.71      700.29     12.74 o 
   4   2   7      403.76      464.45     12.86 o 
   5   2   7       17.89       13.76      5.44 o 
   6   2   7       35.98       39.96      6.04 o 
   7   2   7        2.91       12.03      5.96 o 
   8   2   7      608.57      617.39     17.58 o 
   9   2   7       16.82       17.39      9.61 o 
  10   2   7      576.04      601.80     22.18 o 
  11   2   7      257.59      238.14     21.31 o 
  12   2   7      270.23      258.49     23.30 o 
  13   2   7     1113.84     1034.27     66.29 o 
  14   2   7      512.17      540.42     31.88 o 
  15   2   7      280.74      320.63     41.05 o 
  16   2   7      323.08      331.73     41.05 o 
  17   2   7        5.35       -2.22     32.17 o 
 -21   3   7        7.43       29.11     22.25 o 
 -20   3   7       25.96       11.71     20.01 o 
 -19   3   7       26.42      -17.03     18.60 o 
 -18   3   7      255.57      274.35     25.03 o 
 -17   3   7      116.31      102.13     15.85 o 
 -16   3   7      107.39      102.26     18.87 o 
 -15   3   7      258.70      255.77     17.19 o 
 -14   3   7       63.36       64.84     12.07 o 
 -13   3   7      433.50      387.51     22.74 o 
 -12   3   7     3908.97     3747.59     60.52 o 
 -11   3   7      446.79      408.73     16.08 o 
 -10   3   7     1120.53     1108.05     20.87 o 
  -9   3   7      388.28      342.18     10.25 o 
  -8   3   7      307.11      322.17     10.65 o 
  -7   3   7       33.10       25.82      5.08 o 
  -6   3   7      252.07      233.27      7.51 o 
  -5   3   7        3.66        6.66      4.11 o 
  -4   3   7      113.67      109.28      5.68 o 
  -3   3   7       60.80       61.35      5.34 o 
  -2   3   7      181.85      168.96      6.23 o 
  -1   3   7      392.47      406.09      9.22 o 
   0   3   7       50.84       61.64      4.63 o 
   1   3   7     1972.62     2079.54     26.33 o 
   2   3   7      160.34      162.40      5.92 o 
   3   3   7     1299.33     1248.47     16.13 o 
   4   3   7     3991.74     4104.40     40.59 o 
   5   3   7       71.47       49.92      5.95 o 
   6   3   7      244.23      261.07     10.39 o 
   7   3   7      102.07       96.44      8.30 o 
   8   3   7       36.50       34.24      8.35 o 
   9   3   7      657.53      664.66     22.62 o 
  10   3   7        2.60       10.42     10.10 o 
  11   3   7       77.38       91.38     13.50 o 
  12   3   7      184.81      198.04     30.51 o 
  13   3   7       51.33       54.92     26.63 o 
  14   3   7      319.21      296.22     37.72 o 
  15   3   7      110.04      137.57     33.28 o 
  16   3   7        6.75       -3.88     31.62 o 
  17   3   7       61.17       25.52     32.17 o 
 -20   4   7      201.95      250.66     27.45 o 
 -19   4   7        4.42       -5.64     20.37 o 
 -18   4   7       88.25       92.99     21.63 o 
 -17   4   7      356.13      340.30     27.09 o 
 -16   4   7        6.29       16.31     33.01 o 
 -15   4   7      178.75      194.34     33.01 o 
 -14   4   7        3.22        5.64     11.18 o 
 -13   4   7       49.16       36.33      8.87 o 
 -12   4   7       19.28       14.30      7.37 o 
 -11   4   7      277.87      264.58     11.48 o 
 -10   4   7      653.20      672.47     16.10 o 
  -9   4   7      106.61      118.67      8.63 o 
  -8   4   7       51.87       48.65      5.44 o 
  -7   4   7     2258.82     2241.86     29.26 o 
  -6   4   7       11.51       22.45      5.03 o 
  -5   4   7       28.27       23.89      4.58 o 
  -4   4   7     1159.48     1147.31     16.35 o 
  -3   4   7       61.11       59.42      4.60 o 
  -2   4   7      192.80      225.65      6.45 o 
  -1   4   7      814.67      813.01     12.86 o 
   0   4   7      222.88      231.42      7.65 o 
   1   4   7      632.44      632.19     11.01 o 
   2   4   7     1441.49     1538.06     18.33 o 
   3   4   7       11.46       29.19      3.97 o 
   4   4   7       83.89       78.42      6.79 o 
   5   4   7        0.12       -6.01      6.01 o 
   6   4   7       28.57       27.45      6.92 o 
   7   4   7     1097.41     1122.66     25.32 o 
   8   4   7        1.96        4.00      8.29 o 
   9   4   7       36.35       45.27     13.73 o 
  10   4   7       23.83       27.41     14.45 o 
  11   4   7       80.25       87.26     16.74 o 
  12   4   7      205.17      175.29     30.51 o 
  13   4   7      133.60      154.21     33.28 o 
  14   4   7      182.00      246.85     38.83 o 
  15   4   7       89.86       87.65     34.39 o 
  16   4   7      184.32      196.93     38.83 o 
 -19   5   7      191.00      123.35     24.79 o 
 -18   5   7       53.29       67.28     20.91 o 
 -17   5   7      186.68      288.88     26.85 o 
 -16   5   7     1033.54     1037.09     41.61 o 
 -15   5   7       15.58       15.35     16.53 o 
 -14   5   7     1105.01     1151.03     90.70 o 
 -13   5   7      792.00      750.24     25.29 o 
 -12   5   7       11.63       24.49     15.97 o 
 -11   5   7     1514.12     1456.30     35.84 o 
 -10   5   7     1496.11     1473.45     25.96 o 
  -9   5   7      118.59      106.12      8.24 o 
  -8   5   7      768.15      778.94     19.27 o 
  -7   5   7      954.60      946.28     26.29 o 
  -6   5   7      197.70      193.73      7.81 o 
  -5   5   7      182.15      162.86      7.27 o 
  -4   5   7      139.96      165.61      7.20 o 
  -3   5   7      876.66      866.67     14.94 o 
  -2   5   7      184.10      176.80      7.12 o 
  -1   5   7     1703.62     1623.55     22.46 o 
   0   5   7      797.97      838.95     18.91 o 
   1   5   7       95.61       68.16      5.54 o 
   2   5   7     2749.02     2821.89     34.36 o 
   3   5   7      378.45      380.13     15.08 o 
   4   5   7      297.14      296.60     12.48 o 
   5   5   7     4084.78     4152.82     65.12 o 
   6   5   7        8.22       33.07     10.07 o 
   7   5   7      322.65      340.75     18.53 o 
   8   5   7     1136.56     1284.95     44.93 o 
   9   5   7      190.52      218.83     20.39 o 
  10   5   7      173.39      188.91     20.61 o 
  11   5   7      147.27      211.53     21.08 o 
  12   5   7        6.77       -4.99     16.53 o 
  13   5   7       13.72       -2.22     26.07 o 
  14   5   7      201.89      289.01     38.83 o 
  15   5   7      157.22      112.05     33.84 o 
 -18   6   7       14.25       13.13     20.93 o 
 -17   6   7      335.80      356.29     29.38 o 
 -16   6   7        3.36       -5.49     17.73 o 
 -15   6   7       81.14       90.60     20.39 o 
 -14   6   7        1.18       -8.04     11.65 o 
 -13   6   7        0.28        5.66     12.54 o 
 -12   6   7       32.51       18.38     15.67 o 
 -11   6   7        5.79       18.25     10.65 o 
 -10   6   7      802.31      797.53     25.30 o 
  -9   6   7      203.51      205.32     15.54 o 
  -8   6   7        6.22       -9.26      9.26 o 
  -7   6   7     1384.99     1281.77     32.38 o 
  -6   6   7      265.49      266.16     17.66 o 
  -5   6   7       20.78       19.58      7.29 o 
  -4   6   7     1988.16     1962.97     31.03 o 
  -3   6   7        7.94        3.60      5.45 o 
  -2   6   7      171.81      180.96      9.24 o 
  -1   6   7     2231.54     2203.13     30.88 o 
   0   6   7      677.41      616.81     13.78 o 
   1   6   7     2786.74     2850.85     41.43 o 
   2   6   7     1613.89     1697.55     66.05 o 
   3   6   7      507.65      450.13     18.33 o 
   4   6   7        5.89       20.13      9.94 o 
   5   6   7       21.13        8.38     10.51 o 
   6   6   7       10.23        8.16     10.48 o 
   7   6   7       47.35       23.81     11.20 o 
   8   6   7       81.20       65.30     16.42 o 
   9   6   7       38.11       47.20     34.95 o 
  10   6   7      144.28      157.95     28.85 o 
  11   6   7      209.23      174.60     22.66 o 
  12   6   7      192.70      153.09     22.14 o 
  13   6   7       24.52       31.70     24.96 o 
  14   6   7      327.18      336.72     42.16 o 
 -17   7   7       36.29       30.80     21.05 o 
 -16   7   7       12.64       11.23     20.52 o 
 -15   7   7       96.59      100.00     43.55 o 
 -14   7   7       25.38       24.86     13.98 o 
 -13   7   7        9.53       -3.92     13.21 o 
 -12   7   7      539.79      548.16     23.80 o 
 -11   7   7      519.22      514.07     42.66 o 
 -10   7   7      105.87       97.48     16.90 o 
  -9   7   7      118.89      147.13     14.65 o 
  -8   7   7      410.98      390.81     21.64 o 
  -7   7   7       12.10        5.01     11.12 o 
  -6   7   7      280.50      245.93     15.58 o 
  -5   7   7      130.75      125.01     12.69 o 
  -4   7   7       28.02       42.43     10.85 o 
  -3   7   7      170.19      172.22     13.25 o 
  -2   7   7      399.26      426.07     17.97 o 
  -1   7   7       18.51       11.36      7.82 o 
   0   7   7       64.75       47.67      8.03 o 
   1   7   7      143.85      166.46     13.36 o 
   2   7   7      120.50      111.75     12.75 o 
   3   7   7       35.55       28.75     11.63 o 
   4   7   7       10.43       11.66     11.18 o 
   5   7   7       47.61       32.21     11.89 o 
   6   7   7        4.64        3.29      8.09 o 
   7   7   7      230.83      244.25     28.94 o 
   8   7   7       64.44       34.57     16.81 o 
   9   7   7        0.45      -11.62     14.71 o 
  10   7   7        3.02       -0.96     16.98 o 
  11   7   7       44.93       36.44     18.24 o 
  12   7   7        1.45       -0.28     25.52 o 
 -15   8   7       51.73       40.15     21.25 o 
 -14   8   7      176.39      174.95     24.28 o 
 -13   8   7      132.23      131.10     17.36 o 
 -12   8   7       41.57       67.66     14.75 o 
 -11   8   7       29.27       45.69     14.08 o 
 -10   8   7       23.49       28.19     13.60 o 
  -9   8   7      192.58      178.25     16.97 o 
  -8   8   7      297.45      326.22     19.53 o 
  -7   8   7       62.03       51.82     13.44 o 
  -6   8   7      325.64      362.17     23.89 o 
  -5   8   7      156.05      209.26     19.41 o 
  -4   8   7       93.59       61.77     15.01 o 
  -3   8   7      830.43      804.48     32.74 o 
  -2   8   7        1.28       18.54     13.82 o 
  -1   8   7        4.39       -2.62     13.95 o 
   0   8   7      644.76      594.76     27.05 o 
   1   8   7        0.67        7.36     14.74 o 
   2   8   7      305.94      304.67     17.41 o 
   3   8   7      599.50      602.69     23.39 o 
   4   8   7       15.97       -4.07     12.28 o 
   5   8   7       54.13       41.81     13.61 o 
   6   8   7      141.66      178.06     15.21 o 
   7   8   7      207.55      227.30     23.32 o 
   8   8   7        0.21       -9.46     16.50 o 
   9   8   7       40.10       29.04     18.48 o 
  10   8   7      241.53      219.31     24.70 o 
  11   8   7        4.32        2.74     19.82 o 
 -13   9   7        1.79       15.66     16.97 o 
 -12   9   7      515.06      563.73     90.98 o 
 -11   9   7        2.72       15.40     20.52 o 
 -10   9   7       53.52       42.37     17.69 o 
  -9   9   7      773.24      819.23     37.60 o 
  -8   9   7       61.66       63.93     19.02 o 
  -7   9   7        9.56        1.11     25.52 o 
  -6   9   7       65.81       76.92     32.17 o 
  -5   9   7       70.40       44.70     17.44 o 
  -4   9   7       43.88       42.69     16.65 o 
  -3   9   7       56.04       95.35     17.99 o 
  -2   9   7      166.60      139.91     21.91 o 
  -1   9   7       19.50        1.66     23.30 o 
   0   9   7        6.57       -5.69     15.69 o 
   1   9   7      243.28      262.90     21.33 o 
   2   9   7        3.00      -11.78     15.31 o 
   3   9   7       28.33       26.26     16.78 o 
   4   9   7      163.38      143.13     20.52 o 
   5   9   7       14.62        4.62     15.59 o 
   6   9   7       10.79       10.71     11.90 o 
   7   9   7      311.13      349.65     27.24 o 
   8   9   7       77.11       93.34     22.75 o 
  -9  10   7      227.59      239.43     24.85 o 
  -8  10   7        0.38       18.65     18.72 o 
  -7  10   7       58.08       74.51     20.52 o 
  -6  10   7       76.26       75.09     20.78 o 
  -5  10   7       61.80       66.73     18.82 o 
  -4  10   7      154.74      208.58     22.74 o 
  -3  10   7      260.19      274.98     24.46 o 
  -2  10   7        5.71      -24.41     24.41 o 
  -1  10   7      194.52      210.24     37.17 o 
   0  10   7      236.12      218.01     35.50 o 
   1  10   7       45.73       26.75     19.42 o 
   2  10   7       22.49       21.63     17.84 o 
   3  10   7        5.49       16.66     17.29 o 
   4  10   7        4.59       47.14     19.16 o 
   5  10   7       11.95        8.32     31.06 o 
 -21   0   8      731.11      831.17     40.70 o 
 -20   0   8      435.94      426.59     47.71 o 
 -19   0   8     1436.44     1526.61     78.22 o 
 -18   0   8     1498.16     1467.25     74.33 o 
 -17   0   8      812.59      856.50     56.58 o 
 -16   0   8      383.40      357.80     36.06 o 
 -15   0   8      964.07      942.48     52.14 o 
 -14   0   8        6.72       -6.10     17.20 o 
 -13   0   8       56.26       98.53     13.58 o 
 -12   0   8      446.13      441.57     51.59 o 
 -11   0   8       36.01       40.82      9.05 o 
 -10   0   8      441.22      336.28     14.78 o 
  -9   0   8       13.19       17.51      7.15 o 
  -8   0   8     4890.37     4699.37    103.36 o 
  -7   0   8     2358.71     2288.56     45.26 o 
  -6   0   8     2321.31     2365.40     47.99 o 
  -5   0   8     8699.87     8542.63    142.63 o 
  -4   0   8     1560.90     1594.87     32.98 o 
  -3   0   8     7834.76     7615.49    109.59 o 
  -2   0   8     3173.13     2692.70     42.89 o 
  -1   0   8     1850.47     1711.41     29.30 o 
   0   0   8     6004.02     6054.20     87.95 o 
   1   0   8     2559.25     2453.84     39.16 o 
   2   0   8      735.34      745.09     15.79 o 
   3   0   8     2301.28     2215.91     40.19 o 
   4   0   8     5836.35     5591.89     81.16 o 
   5   0   8     2866.69     2846.92     43.92 o 
   6   0   8      369.88      365.17     16.71 o 
   7   0   8       40.14       53.25     18.86 o 
   8   0   8       58.19      136.46     23.85 o 
   9   0   8       20.20       40.50     22.19 o 
  10   0   8      230.26      179.73     29.96 o 
  11   0   8      384.54      399.96     39.39 o 
  12   0   8       60.27       44.93     24.96 o 
  13   0   8      231.35      184.72     31.62 o 
  14   0   8      795.93      861.49     58.25 o 
  15   0   8      165.91      189.72     34.39 o 
  16   0   8      574.76      676.21     53.25 o 
 -21   1   8      122.29      128.97     33.80 o 
 -20   1   8      260.55      321.89     22.74 o 
 -19   1   8        2.19      -18.95     18.95 o 
 -18   1   8      138.34      132.66     22.35 o 
 -17   1   8      697.96      693.50     35.09 o 
 -16   1   8      198.74      182.01     20.96 o 
 -15   1   8      238.48      227.92     21.17 o 
 -14   1   8      274.01      343.84     20.03 o 
 -13   1   8      899.54      867.02     25.63 o 
 -12   1   8     2847.46     2730.53     46.91 o 
 -11   1   8     1867.51     1843.50     30.98 o 
 -10   1   8       25.48       26.86      6.18 o 
  -9   1   8     4537.43     4180.29     58.54 o 
  -8   1   8     2233.33     2146.84     30.57 o 
  -7   1   8       15.97       13.02      4.30 o 
  -6   1   8     2209.25     2120.54     27.49 o 
  -5   1   8       25.72       34.57      4.60 o 
  -4   1   8       46.60       43.38      4.34 o 
  -3   1   8      284.87      248.02      7.20 o 
  -2   1   8       28.65       26.82      3.92 o 
  -1   1   8      399.69      360.40      8.36 o 
   0   1   8     2472.38     2596.98     31.98 o 
   1   1   8     1492.29     1576.90     20.83 o 
   2   1   8      709.37      714.07     11.84 o 
   3   1   8      606.31      640.65     11.07 o 
   4   1   8     5893.21     5802.59     63.90 o 
   5   1   8     3487.09     3334.31     46.79 o 
   6   1   8      125.96      101.31     10.11 o 
   7   1   8     1507.42     1593.56     35.79 o 
   8   1   8      276.27      315.05     30.79 o 
   9   1   8      173.16      157.41     18.03 o 
  10   1   8     2546.63     2678.23     71.39 o 
  11   1   8       31.79       27.76     27.46 o 
  12   1   8      102.29      126.98     21.36 o 
  13   1   8      531.90      452.32     56.30 o 
  14   1   8      170.64      179.15     23.85 o 
  15   1   8       40.06       16.20     20.98 o 
  16   1   8      420.87      457.68     32.92 o 
 -21   2   8        0.48        6.06     22.39 o 
 -20   2   8       29.76       31.34     17.59 o 
 -19   2   8       30.62       47.85     15.98 o 
 -18   2   8        1.00       10.40     14.36 o 
 -17   2   8       33.79       10.26     13.90 o 
 -16   2   8      511.31      484.44     39.66 o 
 -15   2   8       19.94       44.32     26.07 o 
 -14   2   8        7.68       -2.88     10.22 o 
 -13   2   8     1036.64     1058.64     29.03 o 
 -12   2   8      634.82      661.06     18.82 o 
 -11   2   8      282.68      288.46     12.36 o 
 -10   2   8      558.28      578.02     14.94 o 
  -9   2   8      152.87      132.45      7.28 o 
  -8   2   8      183.65      166.03     11.00 o 
  -7   2   8      581.22      554.58     14.43 o 
  -6   2   8      169.00      144.16      6.33 o 
  -5   2   8        1.53        6.14      4.40 o 
  -4   2   8      867.48      830.79     15.39 o 
  -3   2   8       75.51       87.76      5.79 o 
  -2   2   8       34.12       58.01      5.23 o 
  -1   2   8      658.00      704.34     13.60 o 
   0   2   8      320.25      376.13      9.95 o 
   1   2   8       39.55       36.14      4.84 o 
   2   2   8     3286.17     3239.78     41.54 o 
   3   2   8      248.17      230.40      7.89 o 
   4   2   8     2273.62     2226.59     27.58 o 
   5   2   8     2129.17     2143.89     33.49 o 
   6   2   8       42.04       48.56      6.86 o 
   7   2   8     1526.93     1499.91     48.00 o 
   8   2   8      653.01      682.20     23.02 o 
   9   2   8      712.11      687.19     38.28 o 
  10   2   8        7.55        8.32     14.84 o 
  11   2   8      144.33      173.43     42.16 o 
  12   2   8      396.65      424.83     33.56 o 
  13   2   8        0.29       -9.78     16.67 o 
  14   2   8       93.23       90.65     20.39 o 
  15   2   8      187.68      214.68     38.28 o 
  16   2   8       50.04      105.40     33.84 o 
 -21   3   8       14.52       23.55     22.74 o 
 -20   3   8       45.23       82.36     23.16 o 
 -19   3   8       33.60       65.75     22.59 o 
 -18   3   8      187.90      206.91     24.23 o 
 -17   3   8       91.18       70.28     16.18 o 
 -16   3   8      821.46      769.36     30.45 o 
 -15   3   8      306.10      293.35     19.90 o 
 -14   3   8      806.54      795.50     29.22 o 
 -13   3   8     1761.42     1747.50     56.64 o 
 -12   3   8      190.28      202.71     23.46 o 
 -11   3   8     1686.23     1576.47     27.33 o 
 -10   3   8     3625.75     3586.28     51.42 o 
  -9   3   8      551.22      508.96     13.24 o 
  -8   3   8     1151.71     1067.45     25.26 o 
  -7   3   8     3791.36     3591.42     50.99 o 
  -6   3   8       27.13       25.94      5.12 o 
  -5   3   8     1430.98     1336.41     29.57 o 
  -4   3   8      270.86      264.84      8.13 o 
  -3   3   8       87.79       90.49      7.04 o 
  -2   3   8      150.23      164.17      7.40 o 
  -1   3   8       10.26       18.05      5.58 o 
   0   3   8      943.22      842.15     15.76 o 
   1   3   8      499.99      467.92     10.28 o 
   2   3   8     1158.24     1134.87     16.98 o 
   3   3   8     1149.89     1098.33     16.45 o 
   4   3   8      179.33      191.13     10.63 o 
   5   3   8     1102.52     1100.34     21.76 o 
   6   3   8     1527.42     1583.86     27.86 o 
   7   3   8        9.52       11.86      8.52 o 
   8   3   8      586.66      613.31     22.60 o 
   9   3   8     1152.27     1131.18     32.93 o 
  10   3   8       22.52       58.35     12.44 o 
  11   3   8      496.53      539.54     67.68 o 
  12   3   8      495.37      565.82     44.38 o 
  13   3   8      130.88      110.39     29.96 o 
  14   3   8      357.20      419.37     42.71 o 
  15   3   8       25.46       18.31     28.85 o 
  16   3   8      300.80      231.88     39.94 o 
 -20   4   8      230.98      298.98     73.78 o 
 -19   4   8      674.23      744.42     38.30 o 
 -18   4   8      155.33      174.38     23.46 o 
 -17   4   8      378.83      352.47     27.84 o 
 -16   4   8      628.22      612.84     48.54 o 
 -15   4   8       15.52       20.88     16.58 o 
 -14   4   8      169.07      156.47     11.79 o 
 -13   4   8       32.11       23.81      9.15 o 
 -12   4   8        5.51       -6.01      7.33 o 
 -11   4   8      128.43      119.73      9.18 o 
 -10   4   8       46.46       37.72      7.27 o 
  -9   4   8      413.92      428.57     12.07 o 
  -8   4   8      126.23      147.74      8.21 o 
  -7   4   8     2201.25     2153.89     31.29 o 
  -6   4   8     1405.94     1316.30     20.20 o 
  -5   4   8      713.70      778.72     14.33 o 
  -4   4   8     2024.98     2081.64     25.86 o 
  -3   4   8     1272.34     1219.74     17.51 o 
  -2   4   8      455.73      441.75      9.70 o 
  -1   4   8     2443.84     2288.25     29.33 o 
   0   4   8      233.80      283.89      8.35 o 
   1   4   8       31.92       46.59      5.15 o 
   2   4   8     7850.35     7895.69     86.24 o 
   3   4   8      934.00     1015.63     23.44 o 
   4   4   8      498.02      464.75     16.19 o 
   5   4   8     1474.71     1487.27     41.15 o 
   6   4   8      254.49      222.46     12.90 o 
   7   4   8      232.94      228.10     13.08 o 
   8   4   8      117.64      136.68     18.03 o 
   9   4   8      170.99      152.42     18.60 o 
  10   4   8       35.73       53.59     16.25 o 
  11   4   8       52.77       75.37     25.24 o 
  12   4   8      259.54      249.63     34.95 o 
  13   4   8       59.83       73.22     30.51 o 
  14   4   8       13.83       52.70     29.40 o 
  15   4   8      246.89      226.33     38.28 o 
 -19   5   8        0.32       -4.59     20.90 o 
 -18   5   8        1.00       -1.04     19.96 o 
 -17   5   8       83.54       61.46     20.46 o 
 -16   5   8        2.51      -17.84     17.84 o 
 -15   5   8       68.01       34.24     18.16 o 
 -14   5   8       63.85       71.75     26.35 o 
 -13   5   8       12.52      -11.37     11.37 o 
 -12   5   8       99.66      100.03     13.11 o 
 -11   5   8        5.62        2.82      8.29 o 
 -10   5   8       38.67       40.57      7.61 o 
  -9   5   8      345.68      315.16     13.47 o 
  -8   5   8      203.89      210.02     11.51 o 
  -7   5   8      122.75      128.23      8.85 o 
  -6   5   8      148.04      141.98      8.13 o 
  -5   5   8       49.33       59.32      7.73 o 
  -4   5   8      406.51      399.96     11.29 o 
  -3   5   8     1221.09     1148.09     20.66 o 
  -2   5   8      307.61      326.07      9.30 o 
  -1   5   8      228.33      220.73     14.78 o 
   0   5   8      357.76      328.22      8.77 o 
   1   5   8      235.93      239.01      9.03 o 
   2   5   8       52.69       44.00      9.53 o 
   3   5   8      127.23      117.06     12.43 o 
   4   5   8        1.90       -1.62     10.58 o 
   5   5   8     1021.08      952.64     64.35 o 
   6   5   8      159.09      160.79     21.36 o 
   7   5   8      197.54      174.88     20.18 o 
   8   5   8        5.32        8.22     15.10 o 
   9   5   8      176.99      167.76     44.10 o 
  10   5   8        4.13       14.19     16.07 o 
  11   5   8        3.05        7.11     16.67 o 
  12   5   8      114.24      145.89     31.06 o 
  13   5   8        1.08      -21.63     27.18 o 
  14   5   8       10.83       24.41     29.96 o 
 -18   6   8       85.48       82.00     22.66 o 
 -17   6   8       47.17       26.41     20.92 o 
 -16   6   8       92.24       66.27     20.06 o 
 -15   6   8      244.92      249.17     24.63 o 
 -14   6   8       62.96       85.90     15.21 o 
 -13   6   8       43.89       41.47     13.40 o 
 -12   6   8       95.98      121.63     14.80 o 
 -11   6   8      111.02      102.21     13.47 o 
 -10   6   8        7.40        0.65     11.28 o 
  -9   6   8      101.71      130.02     13.52 o 
  -8   6   8      192.01      173.44     14.32 o 
  -7   6   8       64.28       69.51      9.79 o 
  -6   6   8      348.30      351.62     19.48 o 
  -5   6   8      558.00      604.64     23.19 o 
  -4   6   8       87.85       97.75      7.98 o 
  -3   6   8      116.81      122.68      7.89 o 
  -2   6   8      341.97      391.91     12.82 o 
  -1   6   8        2.40       -0.83      5.70 o 
   0   6   8       91.78      113.51      8.86 o 
   1   6   8      414.77      464.54     24.01 o 
   2   6   8       14.19        6.54     10.38 o 
   3   6   8      337.55      396.60     23.84 o 
   4   6   8        0.61       -8.22     14.71 o 
   5   6   8       38.26       62.46     15.85 o 
   6   6   8       38.58       35.05     16.42 o 
   7   6   8        8.42        3.76     16.27 o 
   8   6   8      378.42      350.87     36.89 o 
   9   6   8       14.82      -12.10     15.28 o 
  10   6   8        8.81       -2.17     17.64 o 
  11   6   8       67.37       46.82     18.82 o 
  12   6   8        0.83       25.05     19.00 o 
  13   6   8        3.74       28.85     27.18 o 
 -16   7   8      180.68      224.93     54.64 o 
 -15   7   8       69.85       35.92     21.01 o 
 -14   7   8      104.06      104.16     16.70 o 
 -13   7   8       46.54       34.89     14.18 o 
 -12   7   8      268.55      261.39     27.82 o 
 -11   7   8      104.34      131.54     15.45 o 
 -10   7   8      609.36      581.95     24.22 o 
  -9   7   8       56.15       67.30     13.16 o 
  -8   7   8      225.49      214.55     16.37 o 
  -7   7   8      232.42      237.87     19.11 o 
  -6   7   8      210.58      218.88     16.02 o 
  -5   7   8        9.86        3.12     10.21 o 
  -4   7   8       79.52       95.97     21.84 o 
  -3   7   8      248.64      252.79     15.40 o 
  -2   7   8      120.37       95.89     12.21 o 
  -1   7   8        0.31        3.44      9.94 o 
   0   7   8        3.81        4.04     13.43 o 
   1   7   8      119.72       89.19     19.97 o 
   2   7   8      499.31      521.19     23.99 o 
   3   7   8      181.10      128.52     49.93 o 
   4   7   8       29.69        2.54     16.42 o 
   5   7   8        9.33        3.03     15.95 o 
   6   7   8       41.19       65.18     19.22 o 
   7   7   8      369.93      364.92     26.64 o 
   8   7   8       39.12       28.41     17.99 o 
   9   7   8       12.55       20.71     18.32 o 
  10   7   8       18.31       -2.96     18.39 o 
  11   7   8      358.71      369.12     59.63 o 
 -14   8   8        4.49       -3.80     19.41 o 
 -13   8   8        0.23       -0.40     22.71 o 
 -12   8   8        4.28       -3.81     13.75 o 
 -11   8   8      325.24      312.10     20.17 o 
 -10   8   8       67.06       67.69     15.12 o 
  -9   8   8       92.09       99.24     16.01 o 
  -8   8   8        0.47        8.86     12.87 o 
  -7   8   8        5.11       -5.05     18.03 o 
  -6   8   8      218.54      187.43     19.90 o 
  -5   8   8       64.85       86.81     24.13 o 
  -4   8   8       18.46       19.10     14.12 o 
  -3   8   8        9.47       26.01     14.22 o 
  -2   8   8      214.96      219.69     20.12 o 
  -1   8   8       32.72       31.06     25.52 o 
   0   8   8        1.39        3.33     23.30 o 
   1   8   8      268.83      237.00     33.01 o 
   2   8   8      156.61      198.96     33.28 o 
   3   8   8      289.51      296.46     41.60 o 
   4   8   8       35.84       50.26     18.03 o 
   5   8   8        2.08       17.94     18.39 o 
   6   8   8        0.09      -10.22     17.45 o 
   7   8   8        0.37        0.89     19.02 o 
   8   8   8       34.11       37.49     18.86 o 
   9   8   8        5.15       31.49     20.52 o 
  10   8   8      113.60      117.60     34.39 o 
 -12   9   8        1.95       25.05     18.88 o 
 -11   9   8       50.09       72.88     20.52 o 
 -10   9   8        8.86      -10.81     24.96 o 
  -9   9   8       40.59       43.87     24.41 o 
  -8   9   8       26.34       40.45     20.25 o 
  -7   9   8      205.49      231.44     22.35 o 
  -6   9   8       42.64       45.97     16.98 o 
  -5   9   8        0.71        1.94     16.36 o 
  -4   9   8       19.52       25.01     17.75 o 
  -3   9   8       18.32       16.46     15.85 o 
  -2   9   8       16.78       37.17     27.18 o 
  -1   9   8        0.07      -15.53     23.30 o 
   0   9   8       15.44       16.09     27.74 o 
   1   9   8       48.24       71.56     27.74 o 
   2   9   8       17.01       21.63     29.40 o 
   3   9   8       71.51       80.44     29.96 o 
   4   9   8        2.16        7.77     26.63 o 
   5   9   8       53.40       68.79     30.51 o 
   6   9   8       54.80       65.62     21.56 o 
   7   9   8        0.18       -3.50     19.81 o 
  -8  10   8      172.59      163.96     24.51 o 
  -7  10   8        5.58        3.31     19.27 o 
  -6  10   8        1.62       18.86     19.03 o 
  -5  10   8       16.70        4.19     24.96 o 
  -4  10   8       47.34        7.90     18.63 o 
  -3  10   8        1.42      -25.52     25.52 o 
  -2  10   8        9.02       13.31     26.63 o 
  -1  10   8       43.60       53.81     28.85 o 
   0  10   8       21.03       22.19     31.62 o 
   1  10   8       54.00       54.92     32.17 o 
   2  10   8       37.28       49.93     30.51 o 
   3  10   8       39.59       62.13     33.28 o 
 -21   1   9      163.90      215.51     23.37 o 
 -20   1   9        2.32       -3.73     20.98 o 
 -19   1   9       20.71       -1.73     18.78 o 
 -18   1   9      160.06      140.15     24.31 o 
 -17   1   9      184.71      155.25     22.35 o 
 -16   1   9      147.05      140.18     20.85 o 
 -15   1   9      168.62      161.72     19.81 o 
 -14   1   9      512.05      528.00     21.20 o 
 -13   1   9      721.02      710.37     20.35 o 
 -12   1   9      874.97      864.93     22.18 o 
 -11   1   9     1671.51     1635.38     32.43 o 
 -10   1   9     1163.83     1114.42     24.58 o 
  -9   1   9     1225.17     1160.82     21.67 o 
  -8   1   9     3584.59     3417.51     57.21 o 
  -7   1   9     3195.15     3053.98     45.10 o 
  -6   1   9      289.23      261.23     12.61 o 
  -5   1   9     2113.19     2069.46     27.34 o 
  -4   1   9      354.71      326.43      8.81 o 
  -3   1   9      349.47      340.70      8.95 o 
  -2   1   9       26.66       34.12      4.64 o 
  -1   1   9      388.86      383.34     11.71 o 
   0   1   9       32.49       27.64      4.54 o 
   1   1   9       21.64       20.83      4.33 o 
   2   1   9      746.76      714.88     12.50 o 
   3   1   9       56.47       54.05      4.83 o 
   4   1   9      872.79      827.53     18.02 o 
   5   1   9     1715.91     1648.86     34.91 o 
   6   1   9      533.41      556.94     20.41 o 
   7   1   9      755.32      715.75     43.55 o 
   8   1   9       53.67       79.75     16.35 o 
   9   1   9      252.37      311.86     24.01 o 
  10   1   9      273.02      284.69     24.12 o 
  11   1   9      197.82      200.14     22.98 o 
  12   1   9      246.65      227.98     24.91 o 
  13   1   9      103.59       91.51     24.69 o 
  14   1   9      100.90      105.74     36.06 o 
  15   1   9        0.50      -22.71     22.71 o 
 -21   2   9       90.40      101.68     21.09 o 
 -20   2   9      532.98      610.57     30.46 o 
 -19   2   9      603.82      738.81     31.51 o 
 -18   2   9     1392.91     1359.15     65.13 o 
 -17   2   9      858.76      878.87     39.99 o 
 -16   2   9      991.28     1002.48     41.38 o 
 -15   2   9     1324.88     1278.77     34.45 o 
 -14   2   9      234.57      266.27     20.66 o 
 -13   2   9      574.85      511.61     17.88 o 
 -12   2   9       37.10       62.74     11.37 o 
 -11   2   9      160.59      147.42     20.50 o 
 -10   2   9      651.98      625.28     19.22 o 
  -9   2   9      306.38      315.47     14.60 o 
  -8   2   9       54.49       27.55      6.35 o 
  -7   2   9     1531.41     1482.04     25.89 o 
  -6   2   9     1150.24     1146.62     21.68 o 
  -5   2   9      764.57      741.82     16.51 o 
  -4   2   9     4387.64     4424.44     55.81 o 
  -3   2   9      495.30      463.83     11.60 o 
  -2   2   9     3583.18     3371.06     43.92 o 
  -1   2   9     5168.07     4927.14     61.12 o 
   0   2   9      277.21      230.46      8.29 o 
   1   2   9     2626.12     2662.01     35.86 o 
   2   2   9      140.95      152.63      7.35 o 
   3   2   9     2411.11     2383.78     36.75 o 
   4   2   9     3331.52     3445.79     52.07 o 
   5   2   9      684.02      703.99     16.61 o 
   6   2   9        7.97       15.67     10.01 o 
   7   2   9       19.70       17.63     10.56 o 
   8   2   9       95.93       86.45     12.42 o 
   9   2   9       44.99       48.45     16.13 o 
  10   2   9        3.16       32.12     17.05 o 
  11   2   9       84.18       95.27     19.96 o 
  12   2   9        3.71        3.88     17.82 o 
  13   2   9        4.90       -3.21     18.82 o 
  14   2   9       64.41       61.57     34.39 o 
  15   2   9       80.70       69.34     36.06 o 
 -20   3   9       15.12      -16.15     19.97 o 
 -19   3   9       14.44       32.24     20.37 o 
 -18   3   9       38.86       39.25     15.83 o 
 -17   3   9      121.29      109.86     17.03 o 
 -16   3   9      712.51      658.72     26.97 o 
 -15   3   9      138.73      124.92     12.35 o 
 -14   3   9      116.27      138.70     14.18 o 
 -13   3   9      481.17      510.20     20.94 o 
 -12   3   9       71.20      129.61     12.49 o 
 -11   3   9      862.83      881.96     19.36 o 
 -10   3   9       22.98       23.09      7.13 o 
  -9   3   9      181.29      175.97     10.83 o 
  -8   3   9     2602.20     2447.61     42.50 o 
  -7   3   9      911.88      861.28     18.49 o 
  -6   3   9        5.52       32.41      6.48 o 
  -5   3   9     1341.10     1258.75     25.41 o 
  -4   3   9       31.33       32.69      6.49 o 
  -3   3   9       67.89       75.17      6.83 o 
  -2   3   9       52.01       63.32      6.85 o 
  -1   3   9       40.99       33.69      6.36 o 
   0   3   9      180.98      209.48      8.19 o 
   1   3   9       27.39       36.45      5.29 o 
   2   3   9       82.34       71.76      7.82 o 
   3   3   9        0.66        5.93      6.67 o 
   4   3   9      251.67      247.48     14.60 o 
   5   3   9     2899.72     2859.28     43.69 o 
   6   3   9      514.61      500.89     17.41 o 
   7   3   9        2.15       -5.04     10.51 o 
   8   3   9       71.36       81.21     12.94 o 
   9   3   9       16.21       14.22     12.20 o 
  10   3   9       26.00       19.43     15.95 o 
  11   3   9      215.99      221.34     33.84 o 
  12   3   9        8.12       23.85     26.07 o 
  13   3   9      190.54      168.08     35.50 o 
  14   3   9        5.44      -13.31     31.06 o 
  15   3   9      109.53      114.27     38.83 o 
 -20   4   9       26.13       21.50     22.47 o 
 -19   4   9      296.89      314.09     30.01 o 
 -18   4   9        2.89       17.80     21.25 o 
 -17   4   9       54.56       39.38     19.03 o 
 -16   4   9      746.86      791.28    110.39 o 
 -15   4   9       43.85       35.77     19.81 o 
 -14   4   9      142.61      123.94     12.33 o 
 -13   4   9      206.63      198.07     13.40 o 
 -12   4   9       28.58       33.90      8.39 o 
 -11   4   9        2.37       -1.01      8.37 o 
 -10   4   9      115.27      112.81      8.54 o 
  -9   4   9      547.84      545.04     15.80 o 
  -8   4   9      276.68      292.98     16.65 o 
  -7   4   9      995.03      970.95     20.65 o 
  -6   4   9      550.75      561.36     15.25 o 
  -5   4   9      487.68      466.46     13.82 o 
  -4   4   9       62.60       66.64      6.96 o 
  -3   4   9      472.95      446.25     11.51 o 
  -2   4   9      169.93      183.44      8.70 o 
  -1   4   9       43.35       53.08      5.92 o 
   0   4   9       86.47      101.31      6.44 o 
   1   4   9      469.87      458.20     13.60 o 
   2   4   9     2874.76     2830.49     48.72 o 
   3   4   9       47.35       79.58     10.32 o 
   4   4   9      219.92      242.62     16.57 o 
   5   4   9      261.71      285.83     16.89 o 
   6   4   9      292.80      328.96     15.09 o 
   7   4   9       37.86       23.62     12.40 o 
   8   4   9       93.24      107.64     18.03 o 
   9   4   9        8.26       -1.22     15.28 o 
  10   4   9      165.87      177.51     32.17 o 
  11   4   9        7.46       -9.43     23.30 o 
  12   4   9        1.12       48.26     27.18 o 
  13   4   9      419.27      482.61     47.15 o 
  14   4   9      133.07      130.92     37.17 o 
 -19   5   9      128.25      105.12     24.56 o 
 -18   5   9       70.29       80.08     22.88 o 
 -17   5   9       52.86       78.44     20.85 o 
 -16   5   9        2.59       -5.13     18.39 o 
 -15   5   9      466.83      511.39     31.14 o 
 -14   5   9      534.79      571.15     32.22 o 
 -13   5   9       25.06       15.92     17.69 o 
 -12   5   9      256.52      279.74     28.47 o 
 -11   5   9      318.83      322.98     13.24 o 
 -10   5   9     1128.68     1142.93     23.57 o 
  -9   5   9     1396.42     1442.07     27.00 o 
  -8   5   9      153.75      177.78     10.16 o 
  -7   5   9      641.14      686.00     20.67 o 
  -6   5   9     2205.66     2138.82     34.66 o 
  -5   5   9       46.85       40.95      6.79 o 
  -4   5   9      997.14      981.32     18.66 o 
  -3   5   9      315.26      330.18     10.45 o 
  -2   5   9       46.47       45.85      6.63 o 
  -1   5   9      427.93      449.42     11.20 o 
   0   5   9      123.77      158.65     10.45 o 
   1   5   9      777.40      709.71     22.75 o 
   2   5   9        7.97        7.38      9.28 o 
   3   5   9      560.05      529.37     46.98 o 
   4   5   9      942.87      887.49     34.51 o 
   5   5   9      114.57      123.91     26.07 o 
   6   5   9      374.05      373.35     25.30 o 
   7   5   9      444.28      507.63     28.83 o 
   8   5   9       40.01        4.72     25.24 o 
   9   5   9       85.89      132.13     21.56 o 
  10   5   9       63.20       55.43     22.74 o 
  11   5   9       38.90       28.29     29.96 o 
  12   5   9      279.27      281.25     41.60 o 
  13   5   9        2.00       11.09     29.40 o 
 -17   6   9       10.40       -3.44     38.00 o 
 -16   6   9      409.86      472.65     32.46 o 
 -15   6   9       81.56       74.93     20.35 o 
 -14   6   9       74.57       72.95     15.37 o 
 -13   6   9      174.89      181.67     37.07 o 
 -12   6   9        2.02       -1.28     18.00 o 
 -11   6   9        0.81        0.41     11.39 o 
 -10   6   9      508.53      471.56     30.08 o 
  -9   6   9        0.82      -13.45     13.45 o 
  -8   6   9      144.60      130.65     16.41 o 
  -7   6   9      307.16      288.71     14.34 o 
  -6   6   9      586.31      549.65     15.85 o 
  -5   6   9     1776.06     1613.41     28.85 o 
  -4   6   9      344.54      337.95     15.24 o 
  -3   6   9     1029.56     1018.14     19.44 o 
  -2   6   9      321.23      314.62     11.88 o 
  -1   6   9       18.42        7.67      7.10 o 
   0   6   9      306.12      339.77     16.80 o 
   1   6   9      390.43      375.38     29.40 o 
   2   6   9     1237.00     1190.97     62.13 o 
   3   6   9     1594.64     1584.74     48.82 o 
   4   6   9        3.59       10.86     15.68 o 
   5   6   9      141.81      136.03     20.98 o 
   6   6   9      280.77      307.25     36.61 o 
   7   6   9       62.52       77.50     18.82 o 
   8   6   9       84.08       33.67     20.25 o 
   9   6   9       64.72       60.92     19.90 o 
  10   6   9       89.21      118.33     50.20 o 
  11   6   9       81.13      113.67     31.06 o 
  12   6   9       15.75       20.52     32.73 o 
 -16   7   9       36.27       24.75     21.19 o 
 -15   7   9      248.02      202.23     20.18 o 
 -14   7   9        0.06       -6.90     14.13 o 
 -13   7   9        1.59        4.97     14.08 o 
 -12   7   9       12.16        6.25     13.61 o 
 -11   7   9      357.67      398.34     21.28 o 
 -10   7   9        0.64       13.14     12.48 o 
  -9   7   9      164.17      147.60     15.63 o 
  -8   7   9      122.29      144.09     15.79 o 
  -7   7   9      197.06      181.64     20.45 o 
  -6   7   9      185.84      198.37     16.66 o 
  -5   7   9       93.65      106.42     13.25 o 
  -4   7   9      115.77      128.57     11.18 o 
  -3   7   9        2.41        4.42     10.94 o 
  -2   7   9      118.58      106.41     14.10 o 
  -1   7   9      232.00      262.02     21.70 o 
   0   7   9      149.81      144.88     18.63 o 
   1   7   9        0.01       -6.62     14.61 o 
   2   7   9      204.20      274.12     30.51 o 
   3   7   9        0.11       -4.68     16.35 o 
   4   7   9        0.09      -14.84     14.84 o 
   5   7   9       17.81       28.22     17.21 o 
   6   7   9      322.90      303.65     50.76 o 
   7   7   9        0.07        4.60     18.16 o 
   8   7   9      113.74      138.06     22.94 o 
   9   7   9       41.28       38.67     19.99 o 
  10   7   9       31.65       48.58     23.10 o 
 -14   8   9      103.08       89.73     18.63 o 
 -13   8   9      103.77      112.22     18.15 o 
 -12   8   9      113.55       92.38     17.12 o 
 -11   8   9      114.51      144.41     17.93 o 
 -10   8   9      192.56      207.89     29.91 o 
  -9   8   9        0.05        7.98     13.28 o 
  -8   8   9       18.01       30.48     18.03 o 
  -7   8   9      267.08      242.24     41.05 o 
  -6   8   9      231.79      237.22     31.62 o 
  -5   8   9       24.65       43.03     17.06 o 
  -4   8   9      517.27      508.34     27.78 o 
  -3   8   9       10.94       -2.42     15.81 o 
  -2   8   9        1.35        8.32     23.30 o 
  -1   8   9      219.29      220.23     33.84 o 
   0   8   9        5.02       -2.77     22.19 o 
   1   8   9      117.22      121.06     25.79 o 
   2   8   9      151.57      190.20     22.66 o 
   3   8   9      275.56      208.65     22.88 o 
   4   8   9       98.81      150.24     21.53 o 
   5   8   9       56.59       61.11     19.81 o 
   6   8   9       66.04       44.21     20.18 o 
   7   8   9      220.60      237.00     51.87 o 
   8   8   9       18.71       46.46     25.79 o 
 -11   9   9      263.13      365.24     88.76 o 
 -10   9   9       47.46       74.65     21.35 o 
  -9   9   9        7.49        0.06     17.64 o 
  -8   9   9      262.43      263.62     25.49 o 
  -7   9   9        2.61       18.00     16.74 o 
  -6   9   9       23.29       35.50     25.52 o 
  -5   9   9      153.65      155.09     23.58 o 
  -4   9   9        1.57       -1.90     16.93 o 
  -3   9   9        0.44        2.77     27.18 o 
  -2   9   9       89.19      129.25     30.51 o 
  -1   9   9       87.17       81.54     31.06 o 
   0   9   9       38.47       36.61     27.18 o 
   1   9   9      164.64      176.96     35.50 o 
   2   9   9      205.09      170.86     33.84 o 
   3   9   9       73.22       79.33     33.28 o 
   4   9   9        2.53       13.31     31.06 o 
   5   9   9       18.76       -6.66     30.51 o 
  -5  10   9        0.87      -19.97     29.40 o 
  -4  10   9      189.80      124.81     35.50 o 
  -3  10   9       32.70       38.28     28.29 o 
  -2  10   9        5.49       34.39     27.74 o 
  -1  10   9        1.03       21.08     28.29 o 
 -21   0  10       55.65       91.53     35.50 o 
 -20   0  10      327.63      317.30     44.93 o 
 -19   0  10      788.40      886.45     63.24 o 
 -18   0  10      401.35      380.54     41.60 o 
 -17   0  10     2281.32     2257.19     94.86 o 
 -16   0  10     1381.99     1275.32     64.35 o 
 -15   0  10      829.51      774.39     33.17 o 
 -14   0  10     3366.30     3421.87     83.66 o 
 -13   0  10      762.42      741.15     33.56 o 
 -12   0  10       65.54       55.36     13.66 o 
 -11   0  10      984.79      905.32     35.50 o 
 -10   0  10       25.13       26.42     10.96 o 
  -9   0  10      712.49      676.16     34.12 o 
  -8   0  10     2847.87     2762.49    139.24 o 
  -7   0  10      519.78      514.44     29.96 o 
  -6   0  10      327.07      335.02     18.24 o 
  -5   0  10      393.63      392.59     19.60 o 
  -4   0  10     4936.60     4903.82     87.54 o 
  -3   0  10      300.09      250.02     12.64 o 
  -2   0  10      260.26      251.04     10.62 o 
  -1   0  10     5736.55     5724.77     85.38 o 
   0   0  10     5545.40     5299.42     79.54 o 
   1   0  10       24.90       21.11      6.37 o 
   2   0  10     4054.82     3990.19     61.72 o 
   3   0  10      239.37      221.35     11.89 o 
   4   0  10     1904.15     1640.33     76.28 o 
   5   0  10     7953.01     8227.16    249.07 o 
   6   0  10       97.81       68.79     22.19 o 
   7   0  10      153.79      147.00     28.29 o 
   8   0  10      470.10      514.23     39.94 o 
   9   0  10       60.29       52.70     26.63 o 
  10   0  10        9.05       56.03     25.52 o 
  11   0  10        0.49        2.22     23.85 o 
  12   0  10       26.67      -27.74     27.74 o 
  13   0  10       14.95       39.39     32.17 o 
  14   0  10       18.30       13.87     30.51 o 
 -21   1  10      122.66      145.04     21.98 o 
 -20   1  10      157.13      214.78     28.34 o 
 -19   1  10       33.06       18.10     21.48 o 
 -18   1  10       42.77       31.67     27.46 o 
 -17   1  10      268.09      263.19     26.08 o 
 -16   1  10      181.80      162.07     21.38 o 
 -15   1  10        2.14        5.36     12.32 o 
 -14   1  10       18.68       29.63     12.01 o 
 -13   1  10      552.04      575.45     19.82 o 
 -12   1  10      379.36      395.89     18.18 o 
 -11   1  10      623.40      613.13     18.96 o 
 -10   1  10      567.55      562.86     17.84 o 
  -9   1  10      171.81      141.93     11.71 o 
  -8   1  10     3005.48     2867.98     61.91 o 
  -7   1  10     4323.59     4017.17     95.68 o 
  -6   1  10      355.25      357.79     11.85 o 
  -5   1  10      730.89      668.05     15.91 o 
  -4   1  10     2698.59     2627.85     44.63 o 
  -3   1  10       12.78       12.66      4.87 o 
  -2   1  10        6.32        0.06      4.72 o 
  -1   1  10      642.74      625.44     13.38 o 
   0   1  10      761.29      712.71     13.39 o 
   1   1  10     1484.59     1489.79     21.19 o 
   2   1  10      103.76      101.43      7.25 o 
   3   1  10      301.06      294.34     10.74 o 
   4   1  10      873.68      854.33     25.55 o 
   5   1  10       58.56       70.96     11.23 o 
   6   1  10     3284.00     3079.09     60.69 o 
   7   1  10       32.25       49.44     16.85 o 
   8   1  10      137.92      193.77     21.96 o 
   9   1  10      474.10      487.20     29.41 o 
  10   1  10        2.89      -11.02     21.91 o 
  11   1  10      159.06      131.37     23.02 o 
  12   1  10       98.98       62.87     21.08 o 
  13   1  10       77.52       63.06     22.94 o 
  14   1  10       42.75       26.15     23.67 o 
 -20   2  10        6.03        2.45     16.65 o 
 -19   2  10        9.40       -6.95     16.06 o 
 -18   2  10        0.89       -5.27     19.61 o 
 -17   2  10      120.98      119.14     21.92 o 
 -16   2  10       72.65       69.95     13.36 o 
 -15   2  10      327.01      357.11     21.02 o 
 -14   2  10       54.96       48.80     10.80 o 
 -13   2  10      282.70      251.40     14.09 o 
 -12   2  10      165.45      170.16     11.79 o 
 -11   2  10      242.09      274.03     13.71 o 
 -10   2  10      960.46      930.38     22.81 o 
  -9   2  10       73.93       78.97     10.94 o 
  -8   2  10      923.68      889.44     30.75 o 
  -7   2  10     1217.04     1153.40     25.31 o 
  -6   2  10        0.90       -0.85      6.98 o 
  -5   2  10     1495.91     1340.82     27.73 o 
  -4   2  10      228.79      227.77     10.00 o 
  -3   2  10        4.39       11.40      6.13 o 
  -2   2  10     1839.10     1802.21     32.35 o 
  -1   2  10       62.92       59.48      6.89 o 
   0   2  10      166.73      162.40      9.30 o 
   1   2  10      261.37      251.00      9.31 o 
   2   2  10        4.84        3.72      6.36 o 
   3   2  10       34.33       42.20      7.19 o 
   4   2  10      928.78      911.81     31.71 o 
   5   2  10     1875.85     1797.22     41.45 o 
   6   2  10      955.85      910.35     28.04 o 
   7   2  10      273.91      307.92     17.67 o 
   8   2  10      209.80      209.86     22.59 o 
   9   2  10      104.82       94.18     19.03 o 
  10   2  10        2.40       17.66     17.93 o 
  11   2  10       72.48       74.46     20.57 o 
  12   2  10       90.42      130.19     24.33 o 
  13   2  10      267.97      352.53     41.60 o 
  14   2  10       14.88       66.57     35.50 o 
 -20   3  10       16.11       24.52     28.85 o 
 -19   3  10      473.21      513.83     53.25 o 
 -18   3  10       10.02       17.27     16.24 o 
 -17   3  10      113.86      132.97     17.86 o 
 -16   3  10      479.55      442.98     19.18 o 
 -15   3  10      540.75      494.90     22.95 o 
 -14   3  10      690.41      698.18     25.96 o 
 -13   3  10        6.68       17.14     10.35 o 
 -12   3  10      588.43      600.00     31.23 o 
 -11   3  10      527.68      534.28     20.10 o 
 -10   3  10      105.79      114.36     10.05 o 
  -9   3  10     3094.48     3004.49     51.36 o 
  -8   3  10      643.66      669.90     19.11 o 
  -7   3  10      769.49      780.05     22.26 o 
  -6   3  10     3259.05     3197.99     53.04 o 
  -5   3  10      583.12      505.95     16.29 o 
  -4   3  10      681.87      704.71     19.28 o 
  -3   3  10     1612.44     1541.86     27.12 o 
  -2   3  10        9.42        3.09      6.17 o 
  -1   3  10      229.12      243.94     10.39 o 
   0   3  10     1540.40     1505.10     31.96 o 
   1   3  10      395.99      387.36     17.21 o 
   2   3  10       23.07       16.87      8.42 o 
   3   3  10      443.86      436.15     16.31 o 
   4   3  10     1538.36     1517.54     44.25 o 
   5   3  10       37.85       25.82     10.71 o 
   6   3  10       17.47       42.03     11.83 o 
   7   3  10     1293.44     1264.91     51.35 o 
   8   3  10      242.13      285.22     22.25 o 
   9   3  10       24.29       28.09     18.26 o 
  10   3  10      438.10      497.50     30.87 o 
  11   3  10       21.38       21.63     28.29 o 
  12   3  10        2.83       21.08     30.51 o 
  13   3  10      178.87      207.47     42.71 o 
  14   3  10       96.32      125.92     38.83 o 
 -19   4  10       63.09       84.22     31.90 o 
 -18   4  10      481.87      577.51     35.53 o 
 -17   4  10      410.70      365.18     30.01 o 
 -16   4  10      501.08      498.19     33.06 o 
 -15   4  10      328.66      412.31     22.36 o 
 -14   4  10      908.36      874.05     25.30 o 
 -13   4  10      556.29      548.13     19.58 o 
 -12   4  10      291.61      297.48     13.33 o 
 -11   4  10       50.92       61.31      9.10 o 
 -10   4  10      402.14      410.81     14.72 o 
  -9   4  10      532.38      501.68     17.51 o 
  -8   4  10        0.50        2.47      8.04 o 
  -7   4  10      622.74      601.13     18.62 o 
  -6   4  10       27.68       32.31      8.57 o 
  -5   4  10     1798.21     1702.73     50.01 o 
  -4   4  10        7.74        7.60      6.90 o 
  -3   4  10       96.02      104.92     15.05 o 
  -2   4  10     1979.61     1914.79     31.91 o 
  -1   4  10      645.06      654.40     25.17 o 
   0   4  10      170.31      163.26     14.68 o 
   1   4  10     1190.38     1169.61     45.69 o 
   2   4  10       57.76       42.47     10.91 o 
   3   4  10      741.47      697.96     24.08 o 
   4   4  10     1319.71     1399.54     37.40 o 
   5   4  10      262.04      297.32     17.67 o 
   6   4  10      523.57      589.37     23.66 o 
   7   4  10      370.86      417.32     26.30 o 
   8   4  10      129.90      105.25     19.03 o 
   9   4  10       48.80       86.54     29.40 o 
  10   4  10        0.13        8.32     29.40 o 
  11   4  10        0.06       19.42     29.40 o 
  12   4  10        0.50      -20.52     29.40 o 
  13   4  10       34.82      -11.65     29.96 o 
 -18   5  10       60.04       59.97     22.52 o 
 -17   5  10      113.88       83.85     22.74 o 
 -16   5  10       28.95       -0.75     19.42 o 
 -15   5  10       31.03       30.20     25.79 o 
 -14   5  10        3.02       24.53     17.60 o 
 -13   5  10        7.23       -1.39     12.70 o 
 -12   5  10      320.75      306.89     19.32 o 
 -11   5  10       62.77       57.34      9.33 o 
 -10   5  10        4.13        3.06      7.53 o 
  -9   5  10       11.68       15.03      7.98 o 
  -8   5  10      224.32      229.96     11.98 o 
  -7   5  10        0.84       -0.98      7.76 o 
  -6   5  10      735.49      707.77     18.60 o 
  -5   5  10      137.13      133.17      9.59 o 
  -4   5  10       59.16       58.38      7.67 o 
  -3   5  10      926.32      954.42     18.95 o 
  -2   5  10      211.73      211.24     10.67 o 
  -1   5  10       37.28       14.22      7.64 o 
   0   5  10      614.49      631.24     23.29 o 
   1   5  10      501.92      466.31     20.11 o 
   2   5  10        0.22       16.87     10.61 o 
   3   5  10      759.16      771.64     29.42 o 
   4   5  10        0.83        4.18     15.88 o 
   5   5  10        6.07       10.39     16.36 o 
   6   5  10       43.40       16.14     22.74 o 
   7   5  10      194.56      147.93     20.46 o 
   8   5  10        3.14       18.58     18.03 o 
   9   5  10        1.77      -10.39     16.74 o 
  10   5  10       17.05       28.85     29.40 o 
  11   5  10       11.70       10.54     28.29 o 
  12   5  10       41.65       41.60     31.06 o 
 -17   6  10       24.86       55.44     22.66 o 
 -16   6  10       67.34       43.99     46.87 o 
 -15   6  10       21.74       31.94     19.14 o 
 -14   6  10      132.97      168.57     17.65 o 
 -13   6  10       14.85        9.51     13.70 o 
 -12   6  10        0.74       -9.48     12.18 o 
 -11   6  10      440.70      435.64     21.96 o 
 -10   6  10       31.18       32.82     12.79 o 
  -9   6  10      214.58      237.30     16.65 o 
  -8   6  10        1.65       -4.75      9.34 o 
  -7   6  10       45.28       58.75      9.35 o 
  -6   6  10      184.09      185.51     11.65 o 
  -5   6  10        1.48        5.87      7.78 o 
  -4   6  10      417.13      414.15     15.06 o 
  -3   6  10       91.35      100.93     13.75 o 
  -2   6  10        4.40        2.52      7.71 o 
  -1   6  10      555.61      604.20     19.46 o 
   0   6  10       26.62       27.76     15.85 o 
   1   6  10      135.02      141.02     21.63 o 
   2   6  10      122.92      129.45     18.88 o 
   3   6  10      143.27      190.97     55.20 o 
   4   6  10       11.28        9.40     16.11 o 
   5   6  10        1.70       -4.46     16.35 o 
   6   6  10       23.08       21.09     16.81 o 
   7   6  10       21.96       16.26     36.61 o 
   8   6  10      230.66      202.08     28.29 o 
   9   6  10        3.27       -9.83     19.78 o 
  10   6  10       10.67        5.33     20.35 o 
  11   6  10        5.50       -9.99     33.28 o 
 -15   7  10        1.57      -13.44     23.96 o 
 -14   7  10      182.39      190.69     19.15 o 
 -13   7  10       22.39       22.95     14.40 o 
 -12   7  10        7.24       -8.25     13.19 o 
 -11   7  10       82.73       70.80     15.00 o 
 -10   7  10      357.17      404.63     44.64 o 
  -9   7  10      126.12      123.52     15.97 o 
  -8   7  10      176.10      171.90     16.19 o 
  -7   7  10      242.30      275.71     30.72 o 
  -6   7  10       16.27       26.47     15.47 o 
  -5   7  10      400.53      426.35     19.28 o 
  -4   7  10      155.06      151.55     14.78 o 
  -3   7  10       24.54       30.41     12.59 o 
  -2   7  10      190.41      193.44     20.79 o 
  -1   7  10        1.71       31.18     16.02 o 
   0   7  10       24.95       37.19     17.25 o 
   1   7  10       63.02       92.96     18.83 o 
   2   7  10      148.70      170.35     22.19 o 
   3   7  10      358.19      355.75     51.03 o 
   4   7  10       72.38       41.87     19.57 o 
   5   7  10        1.73      -10.54     18.44 o 
   6   7  10        3.43       10.95     18.24 o 
   7   7  10      242.31      244.72     26.25 o 
   8   7  10       14.32        1.82     29.96 o 
   9   7  10      130.84      150.81     25.52 o 
 -13   8  10        2.62        2.17     18.19 o 
 -12   8  10        5.69      -12.00     15.55 o 
 -11   8  10       21.86       23.42     14.82 o 
 -10   8  10       52.76       53.25     16.44 o 
  -9   8  10        0.42      -20.00     29.96 o 
  -8   8  10        4.88       14.54     17.25 o 
  -7   8  10      105.97      109.54     35.50 o 
  -6   8  10       17.32       20.47     17.25 o 
  -5   8  10      105.96      111.34     20.61 o 
  -4   8  10      180.84      171.82     21.19 o 
  -3   8  10       22.05       31.62     27.74 o 
  -2   8  10        7.46      -23.30     23.30 o 
  -1   8  10      164.31      216.90     34.95 o 
   0   8  10        1.13      -25.52     25.52 o 
   1   8  10       85.90       97.18     32.17 o 
   2   8  10        6.89      -14.52     17.45 o 
   3   8  10      217.75      277.56     35.50 o 
   4   8  10       70.47       64.58     20.39 o 
   5   8  10       23.41       -7.52     18.24 o 
   6   8  10      312.09      353.41     30.13 o 
   7   8  10        3.20      -19.03     19.03 o 
  -9   9  10        7.10       -2.74     28.29 o 
  -8   9  10       56.83       43.16     21.31 o 
  -7   9  10        0.34       19.89     20.25 o 
  -6   9  10       19.28        6.58     18.66 o 
  -5   9  10        8.70        4.51     17.53 o 
  -4   9  10        4.76       14.42     27.18 o 
  -3   9  10        0.03       -2.77     28.29 o 
  -2   9  10       66.30       29.40     27.18 o 
  -1   9  10       73.68       44.38     29.40 o 
   0   9  10        0.39       -4.99     26.63 o 
   1   9  10        0.00       32.73     30.51 o 
   2   9  10        1.65      -27.18     27.18 o 
   3   9  10       12.60       12.20     28.29 o 
 -20   1  11      348.30      357.37     33.93 o 
 -19   1  11      133.22      147.59     27.38 o 
 -18   1  11       58.82       65.55     39.94 o 
 -17   1  11      146.28      151.43     23.10 o 
 -16   1  11      156.48      160.92     19.47 o 
 -15   1  11        0.20      -10.52     10.52 o 
 -14   1  11       44.15       46.67     11.05 o 
 -13   1  11        2.19       -0.41      9.61 o 
 -12   1  11      391.51      421.17     16.66 o 
 -11   1  11      644.36      649.56     20.17 o 
 -10   1  11       53.03       77.95     12.81 o 
  -9   1  11      408.23      428.94     18.63 o 
  -8   1  11      227.50      230.27     17.24 o 
  -7   1  11     2771.77     2556.77     64.33 o 
  -6   1  11     1140.96     1180.38     52.67 o 
  -5   1  11     1008.01      991.84     23.35 o 
  -4   1  11     2288.16     2238.02     36.11 o 
  -3   1  11      852.12      821.60     20.08 o 
  -2   1  11      357.08      361.11     11.26 o 
  -1   1  11      344.04      355.78     11.83 o 
   0   1  11        8.65       11.88      5.44 o 
   1   1  11      230.11      236.13      9.29 o 
   2   1  11      430.70      408.43     15.11 o 
   3   1  11       33.80       38.38     11.02 o 
   4   1  11      302.02      295.11     23.66 o 
   5   1  11       15.35       17.02     10.81 o 
   6   1  11      248.03      304.07     23.93 o 
   7   1  11      117.89       80.46     19.11 o 
   8   1  11      142.53      115.48     26.07 o 
   9   1  11      135.58      145.78     21.57 o 
  10   1  11      200.89      216.86     25.50 o 
  11   1  11       27.89       45.73     22.49 o 
  12   1  11       42.85       95.53     22.92 o 
  13   1  11        4.27        9.74     32.17 o 
 -20   2  11        2.79       10.67     18.18 o 
 -19   2  11      262.38      234.22     28.83 o 
 -18   2  11      104.31      164.62     25.81 o 
 -17   2  11      776.31      868.13    139.24 o 
 -16   2  11     1050.67     1095.32     34.26 o 
 -15   2  11      587.87      627.13     30.01 o 
 -14   2  11     1402.42     1397.81     43.32 o 
 -13   2  11     1644.60     1617.31     35.87 o 
 -12   2  11     1164.82     1097.11     27.04 o 
 -11   2  11      400.25      361.61     15.75 o 
 -10   2  11      364.39      303.16     14.76 o 
  -9   2  11      264.93      244.32     16.53 o 
  -8   2  11      301.33      281.98     13.38 o 
  -7   2  11      942.74      885.53     34.27 o 
  -6   2  11       43.85       29.38     11.64 o 
  -5   2  11       35.47       29.18      9.65 o 
  -4   2  11       95.44      107.46     10.03 o 
  -3   2  11      868.98      818.73     21.19 o 
  -2   2  11       21.09       20.88      6.91 o 
  -1   2  11      280.58      269.33     11.08 o 
   0   2  11     2842.16     2731.04     47.66 o 
   1   2  11      855.70      815.93     21.71 o 
   2   2  11      820.85      819.63     27.22 o 
   3   2  11       44.97       32.42      8.92 o 
   4   2  11      494.45      441.59     19.72 o 
   5   2  11      860.04      819.83     27.46 o 
   6   2  11     1202.47     1310.77     52.05 o 
   7   2  11       99.45       91.85     18.82 o 
   8   2  11      373.89      467.70     30.01 o 
   9   2  11       77.21       88.14     33.28 o 
  10   2  11       10.58       52.34     21.48 o 
  11   2  11       11.68       -2.10     20.20 o 
  12   2  11       31.17       62.57     22.94 o 
  13   2  11       38.97        1.11     32.17 o 
 -19   3  11        8.83       26.11     22.74 o 
 -18   3  11       29.49        4.52     16.75 o 
 -17   3  11        7.82      -11.68     16.34 o 
 -16   3  11      258.19      276.63     19.57 o 
 -15   3  11       42.23       48.71     13.58 o 
 -14   3  11       86.35       63.25     13.43 o 
 -13   3  11        4.61       -9.04      9.24 o 
 -12   3  11      465.55      497.18     18.49 o 
 -11   3  11       93.44       92.92     10.83 o 
 -10   3  11       28.98       16.98      9.36 o 
  -9   3  11       21.23        4.51      8.50 o 
  -8   3  11       37.79       27.01      8.82 o 
  -7   3  11     1387.16     1334.51     29.25 o 
  -6   3  11      768.58      729.37     20.59 o 
  -5   3  11        4.05       14.19      9.86 o 
  -4   3  11     1858.96     1749.30     85.43 o 
  -3   3  11       45.99       44.00     11.02 o 
  -2   3  11      550.20      576.39     18.02 o 
  -1   3  11      182.97      142.93     11.36 o 
   0   3  11       15.03        9.05      9.06 o 
   1   3  11      179.36      188.24     12.60 o 
   2   3  11        5.40        3.96      9.25 o 
   3   3  11       46.85       31.11      9.98 o 
   4   3  11       86.38       85.43     13.40 o 
   5   3  11      333.25      358.96     19.49 o 
   6   3  11      294.40      294.94     18.99 o 
   7   3  11       81.60       73.02     25.15 o 
   8   3  11      112.79      150.20     28.01 o 
   9   3  11      327.57      406.02     29.17 o 
  10   3  11       50.79       66.01     31.06 o 
  11   3  11       32.68        7.77     32.73 o 
  12   3  11      253.08      160.32     42.16 o 
 -18   4  11       57.54       74.89     24.17 o 
 -17   4  11      356.07      357.70     38.00 o 
 -16   4  11      138.72      117.07     36.89 o 
 -15   4  11       81.33       56.08     15.73 o 
 -14   4  11      321.64      340.66     17.82 o 
 -13   4  11        4.23       -6.28     10.37 o 
 -12   4  11       12.49       19.17      9.11 o 
 -11   4  11      491.15      527.84     17.04 o 
 -10   4  11        0.58      -10.01     10.01 o 
  -9   4  11      327.08      291.70     21.86 o 
  -8   4  11      224.11      248.49     13.98 o 
  -7   4  11        0.10       -1.05      9.06 o 
  -6   4  11      441.46      432.04     16.50 o 
  -5   4  11      161.63      146.93     11.55 o 
  -4   4  11      203.53      182.52     11.12 o 
  -3   4  11      249.75      237.43     16.49 o 
  -2   4  11      990.95      953.42     28.04 o 
  -1   4  11       97.17       83.00     12.58 o 
   0   4  11      166.00      142.88     14.32 o 
   1   4  11      513.31      496.69     23.72 o 
   2   4  11       12.42      -10.47     11.06 o 
   3   4  11      179.46      157.28     15.14 o 
   4   4  11      363.67      391.93     20.45 o 
   5   4  11       86.01       78.86     14.26 o 
   6   4  11       89.60       94.08     14.67 o 
   7   4  11      401.99      427.19     59.36 o 
   8   4  11       50.18       27.74     26.63 o 
   9   4  11       80.52       84.32     31.62 o 
  10   4  11      384.35      478.73     49.93 o 
  11   4  11        6.69       12.20     31.06 o 
 -17   5  11       30.34       22.95     22.35 o 
 -16   5  11       88.29       68.21     22.03 o 
 -15   5  11       15.69       31.27     24.13 o 
 -14   5  11      181.33      226.67     25.27 o 
 -13   5  11      139.63      152.69     17.47 o 
 -12   5  11        6.12        7.31     10.94 o 
 -11   5  11      149.54      177.71     11.45 o 
 -10   5  11      184.43      181.57     12.46 o 
  -9   5  11      100.38      111.12     10.78 o 
  -8   5  11     1466.72     1436.40     28.36 o 
  -7   5  11       20.57       28.94      8.90 o 
  -6   5  11      180.11      210.46     15.26 o 
  -5   5  11     1697.63     1656.62     30.35 o 
  -4   5  11       96.56      119.95      9.86 o 
  -3   5  11      381.50      434.76     26.20 o 
  -2   5  11      489.26      490.82     15.91 o 
  -1   5  11      211.74      211.80     16.65 o 
   0   5  11       67.39       46.14     12.82 o 
   1   5  11       87.48       90.63     13.20 o 
   2   5  11       32.35       22.74     12.09 o 
   3   5  11      143.89      187.65     20.57 o 
   4   5  11       21.94       15.82     16.46 o 
   5   5  11      131.63      133.69     20.39 o 
   6   5  11      168.54      184.23     22.53 o 
   7   5  11      150.89      146.13     26.35 o 
   8   5  11      674.89      727.35     36.24 o 
   9   5  11       39.64       61.02     29.96 o 
  10   5  11       76.68       93.75     33.84 o 
 -16   6  11        2.60       -1.00     21.95 o 
 -15   6  11       75.18      106.12     64.07 o 
 -14   6  11      456.14      425.56     23.99 o 
 -13   6  11      134.17      117.76     17.82 o 
 -12   6  11       88.77       98.02     15.89 o 
 -11   6  11       98.70       90.79     16.09 o 
 -10   6  11       44.23       63.26     14.07 o 
  -9   6  11       16.62       24.70     10.70 o 
  -8   6  11      151.21      160.68     11.90 o 
  -7   6  11       33.59       33.74      9.82 o 
  -6   6  11      756.75      778.33     20.66 o 
  -5   6  11       50.10       48.14      9.74 o 
  -4   6  11      502.97      492.07     16.58 o 
  -3   6  11      163.40      163.55     11.40 o 
  -2   6  11      462.77      473.59     19.33 o 
  -1   6  11      178.32      171.90     16.22 o 
   0   6  11       16.26       22.87     17.64 o 
   1   6  11      395.11      409.83     27.84 o 
   2   6  11       65.58       80.16     19.21 o 
   3   6  11       65.45       64.50     18.95 o 
   4   6  11      269.79      327.85     26.25 o 
   5   6  11        2.77      -10.07     17.84 o 
   6   6  11       17.90       17.68     19.14 o 
   7   6  11      875.67      955.69     41.66 o 
   8   6  11        5.50       -1.51     19.78 o 
   9   6  11        7.09      -19.78     19.78 o 
 -14   7  11       93.77       63.08     17.63 o 
 -13   7  11       32.85       18.83     16.26 o 
 -12   7  11       63.29       75.92     17.28 o 
 -11   7  11      145.99      148.82     18.47 o 
 -10   7  11       38.93       22.83     13.60 o 
  -9   7  11       82.51       83.92     14.68 o 
  -8   7  11      151.11      119.03     16.11 o 
  -7   7  11      256.60      256.18     20.37 o 
  -6   7  11        2.00        7.35     10.65 o 
  -5   7  11      405.26      397.72     20.12 o 
  -4   7  11      188.72      217.28     17.30 o 
  -3   7  11       77.46       40.63     19.42 o 
  -2   7  11       90.60       90.54     39.11 o 
  -1   7  11       81.82      111.50     23.85 o 
   0   7  11      137.38      109.32     21.18 o 
   1   7  11        3.09      -14.05     36.89 o 
   2   7  11      229.11      278.49     24.67 o 
   3   7  11      194.86      214.60     24.10 o 
   4   7  11       26.84       24.48     24.69 o 
   5   7  11      184.39      241.87     26.47 o 
   6   7  11      404.12      378.01     46.04 o 
   7   7  11       30.39       60.33     21.87 o 
 -11   8  11       18.71        6.12     16.65 o 
 -10   8  11      232.37      246.22     21.33 o 
  -9   8  11       29.56       14.24     19.27 o 
  -8   8  11        0.52      -16.42     16.42 o 
  -7   8  11        9.34       13.10     18.48 o 
  -6   8  11       25.85       27.02     24.69 o 
  -5   8  11      111.73      137.81     21.40 o 
  -4   8  11        0.04       14.98     29.96 o 
  -3   8  11       55.03       39.94     27.74 o 
  -2   8  11        1.74       -9.99     28.29 o 
  -1   8  11        0.47       11.65     28.29 o 
   0   8  11      114.22      166.49     34.67 o 
   1   8  11       28.58       23.60     19.41 o 
   2   8  11       27.63        0.92     20.06 o 
   3   8  11       95.58      120.05     36.61 o 
   4   8  11       15.91      -19.14     26.90 o 
   5   8  11       54.75       24.96     28.85 o 
  -6   9  11       53.61       66.57     33.84 o 
  -5   9  11       15.47       37.72     30.51 o 
  -4   9  11       82.95       99.85     33.28 o 
  -3   9  11      115.96      181.95     35.50 o 
  -2   9  11        8.72      -17.20     30.51 o 
  -1   9  11       37.22        1.66     29.96 o 
   0   9  11       14.77       -3.88     28.29 o 
 -19   0  12       20.41       56.03     35.50 o 
 -18   0  12      304.46      264.05     41.60 o 
 -17   0  12       23.34       25.52     26.63 o 
 -16   0  12      488.49      602.56     34.39 o 
 -15   0  12     2064.17     2188.46     62.63 o 
 -14   0  12      159.83      196.83     23.85 o 
 -13   0  12     1731.60     1603.03     49.70 o 
 -12   0  12     2384.16     2270.45    100.13 o 
 -11   0  12      578.71      556.68     27.45 o 
 -10   0  12     1545.81     1410.87     55.47 o 
  -9   0  12     1897.69     1856.66     53.14 o 
  -8   0  12       84.86       83.21     21.08 o 
  -7   0  12     1236.06     1163.26     54.36 o 
  -6   0  12      398.84      372.22     30.51 o 
  -5   0  12        2.29       22.74     17.75 o 
  -4   0  12      741.02      674.65     29.17 o 
  -3   0  12       50.00       53.28     13.02 o 
  -2   0  12     1300.59     1116.89     37.16 o 
  -1   0  12     1193.86     1165.18     62.68 o 
   0   0  12      696.86      664.45     27.98 o 
   1   0  12     2755.21     2633.85     65.55 o 
   2   0  12       50.74       35.41     13.87 o 
   3   0  12     1600.96     1605.38     46.62 o 
   4   0  12      307.68      260.72     32.73 o 
   5   0  12       31.27       39.39     24.96 o 
   6   0  12     1692.39     1768.47     83.21 o 
   7   0  12       43.26       40.50     29.40 o 
   8   0  12      355.00      434.35     45.49 o 
   9   0  12      409.88      453.21     45.49 o 
  10   0  12       34.72       27.18     29.96 o 
  11   0  12       37.08       19.42     33.84 o 
  12   0  12       42.72       28.85     32.17 o 
 -19   1  12      401.77      419.61     34.12 o 
 -18   1  12        3.88        0.43     20.61 o 
 -17   1  12      111.14      113.00     21.67 o 
 -16   1  12      634.25      691.15     47.48 o 
 -15   1  12       13.10       17.87     11.27 o 
 -14   1  12       93.33       59.19     15.05 o 
 -13   1  12      316.89      350.42     17.20 o 
 -12   1  12      361.20      387.36     18.74 o 
 -11   1  12      129.14      144.46     12.11 o 
 -10   1  12       21.96       34.77      9.96 o 
  -9   1  12      162.10      183.34     14.49 o 
  -8   1  12      163.60      118.88     12.81 o 
  -7   1  12      239.32      238.80     18.44 o 
  -6   1  12     1945.05     1922.04     53.35 o 
  -5   1  12      317.61      314.82     20.96 o 
  -4   1  12        8.60       15.38      8.15 o 
  -3   1  12     5249.95     4761.03     67.64 o 
  -2   1  12      282.61      286.57     12.14 o 
  -1   1  12       29.42       26.49      7.34 o 
   0   1  12      642.01      631.41     30.67 o 
   1   1  12       28.72       26.00      8.94 o 
   2   1  12      283.06      307.05     30.40 o 
   3   1  12       97.02      130.13     13.95 o 
   4   1  12       25.30       53.20     13.11 o 
   5   1  12      318.35      313.38     30.79 o 
   6   1  12        8.06       21.15     18.16 o 
   7   1  12      119.85      131.33     21.96 o 
   8   1  12      231.27      287.25     28.29 o 
   9   1  12       56.09       56.88     22.03 o 
  10   1  12      191.91      214.98     27.65 o 
  11   1  12       14.34      -13.05     22.74 o 
  12   1  12       21.83       11.93     41.33 o 
 -19   2  12        1.52       15.73     24.01 o 
 -18   2  12       29.53      -16.56     19.34 o 
 -17   2  12      371.81      385.48     35.29 o 
 -16   2  12        1.11       14.46     13.85 o 
 -15   2  12      222.09      248.79     15.82 o 
 -14   2  12      730.93      744.58     26.54 o 
 -13   2  12        9.44       -1.23     10.10 o 
 -12   2  12       28.05       29.41     10.64 o 
 -11   2  12      627.06      598.67     21.13 o 
 -10   2  12       31.36       28.02      9.77 o 
  -9   2  12        0.41       -9.61      9.80 o 
  -8   2  12      314.57      320.84     14.84 o 
  -7   2  12        0.89       -5.31      8.78 o 
  -6   2  12        9.49        9.57     10.14 o 
  -5   2  12      410.14      369.16     23.99 o 
  -4   2  12      399.52      357.73     18.04 o 
  -3   2  12       23.74       23.22     11.00 o 
  -2   2  12       10.76       14.01     14.48 o 
  -1   2  12       35.13       39.37      9.25 o 
   0   2  12      171.28      147.94     17.56 o 
   1   2  12      361.41      331.60     15.44 o 
   2   2  12      536.67      474.29     20.66 o 
   3   2  12        1.07       -9.09     10.76 o 
   4   2  12        7.28      -11.55     14.10 o 
   5   2  12      176.22      195.97     32.20 o 
   6   2  12      222.60      231.63     23.84 o 
   7   2  12       21.67        2.83     19.97 o 
   8   2  12      225.80      274.26     28.21 o 
   9   2  12      215.78      213.67     27.06 o 
  10   2  12       46.82       58.61     24.69 o 
  11   2  12      171.49      201.57     28.03 o 
 -18   3  12      176.11      189.67     21.90 o 
 -17   3  12      472.91      446.08     48.66 o 
 -16   3  12       23.73      -13.22     14.80 o 
 -15   3  12      363.74      413.53     31.83 o 
 -14   3  12       63.19       52.91     11.95 o 
 -13   3  12      244.70      263.72     15.26 o 
 -12   3  12      100.92       95.62     14.09 o 
 -11   3  12      142.11      154.57     13.44 o 
 -10   3  12      439.12      497.15     24.90 o 
  -9   3  12       23.65       25.93     10.14 o 
  -8   3  12      871.10      865.45     23.43 o 
  -7   3  12      513.66      492.39     24.90 o 
  -6   3  12        8.35        8.25      9.35 o 
  -5   3  12     1533.97     1459.37     38.47 o 
  -4   3  12     1629.91     1567.18     38.73 o 
  -3   3  12       11.20       22.26     10.91 o 
  -2   3  12     1565.68     1589.70     38.96 o 
  -1   3  12     1581.28     1631.92     55.68 o 
   0   3  12      202.29      178.04     15.42 o 
   1   3  12      790.31      844.45     28.23 o 
   2   3  12       73.97       93.54     14.36 o 
   3   3  12        1.65       11.14     12.50 o 
   4   3  12      336.27      372.54     26.47 o 
   5   3  12       12.74       32.20     13.41 o 
   6   3  12        0.19        6.80     14.29 o 
   7   3  12       17.55        3.88     26.35 o 
   8   3  12      126.99      124.73     23.22 o 
   9   3  12       51.49       80.99     34.39 o 
  10   3  12       34.84      -19.42     28.29 o 
  11   3  12      257.83      450.99     51.59 o 
 -17   4  12      323.44      317.94     57.97 o 
 -16   4  12       71.16       80.12     23.50 o 
 -15   4  12      118.28      127.09     24.66 o 
 -14   4  12      636.74      712.89     24.55 o 
 -13   4  12      463.72      526.85     26.18 o 
 -12   4  12      283.49      317.62     23.95 o 
 -11   4  12     1124.22     1089.86     25.25 o 
 -10   4  12      205.67      159.98     17.20 o 
  -9   4  12       51.09       50.02     10.75 o 
  -8   4  12      810.78      810.38     27.70 o 
  -7   4  12        6.70        1.63      9.95 o 
  -6   4  12      311.48      307.35     15.39 o 
  -5   4  12      527.95      522.60     22.19 o 
  -4   4  12        0.17        3.08      9.68 o 
  -3   4  12       51.63       36.94     11.62 o 
  -2   4  12       34.18       27.63     11.40 o 
  -1   4  12      442.05      373.69     19.36 o 
   0   4  12        4.68       12.83     12.11 o 
   1   4  12      226.35      220.17     23.52 o 
   2   4  12      325.25      283.03     18.80 o 
   3   4  12       94.82       90.79     19.18 o 
   4   4  12       86.27      106.43     15.67 o 
   5   4  12      183.31      168.24     17.66 o 
   6   4  12        2.65       17.74     17.77 o 
   7   4  12      355.46      388.86     42.16 o 
   8   4  12      389.27      455.43     46.04 o 
   9   4  12        3.37      -21.63     27.74 o 
  10   4  12       16.70       13.87     29.96 o 
 -16   5  12        0.90        1.40     19.90 o 
 -15   5  12      244.77      258.55     26.85 o 
 -14   5  12        0.47        1.53     17.84 o 
 -13   5  12        5.44       20.51     14.45 o 
 -12   5  12       23.99       10.85     11.62 o 
 -11   5  12       27.58       22.40      9.57 o 
 -10   5  12       57.03       61.50     11.42 o 
  -9   5  12       10.03        1.82     11.17 o 
  -8   5  12      107.29       90.94     10.74 o 
  -7   5  12      194.88      186.75     12.68 o 
  -6   5  12       52.53       48.29     13.93 o 
  -5   5  12       18.22        8.14      8.82 o 
  -4   5  12      371.17      368.21     14.98 o 
  -3   5  12        9.18        9.25      8.78 o 
  -2   5  12      120.51      111.94     12.46 o 
  -1   5  12      146.47      130.45     15.58 o 
   0   5  12       55.73       24.72     13.03 o 
   1   5  12       19.18       12.34     12.82 o 
   2   5  12       58.41       54.90     14.66 o 
   3   5  12       34.19       30.70     17.99 o 
   4   5  12      104.41      104.64     20.98 o 
   5   5  12        4.95       -6.28     17.84 o 
   6   5  12        2.11        2.66     22.74 o 
   7   5  12        1.84        8.71     19.90 o 
   8   5  12        9.26      -10.54     27.18 o 
   9   5  12        0.02      -26.63     31.06 o 
 -15   6  12       25.23       41.60     21.57 o 
 -14   6  12       48.61       58.65     17.30 o 
 -13   6  12       28.12       51.81     16.77 o 
 -12   6  12      114.99      136.46     27.85 o 
 -11   6  12       17.48       13.49     14.33 o 
 -10   6  12      396.93      457.82     27.62 o 
  -9   6  12       99.16      135.46     13.87 o 
  -8   6  12       67.01       73.22     12.15 o 
  -7   6  12      122.84      127.41     12.04 o 
  -6   6  12       16.48       43.58     10.67 o 
  -5   6  12       56.96       39.66      9.89 o 
  -4   6  12      121.67      121.57     11.49 o 
  -3   6  12      183.64      186.23     14.07 o 
  -2   6  12        2.60       15.26     12.93 o 
  -1   6  12       71.34       80.16     20.00 o 
   0   6  12      161.44      117.27     21.17 o 
   1   6  12       51.43       50.76     20.79 o 
   2   6  12        7.68       -0.44     28.01 o 
   3   6  12       23.74       54.06     18.78 o 
   4   6  12      189.58      217.66     34.12 o 
   5   6  12        7.75       23.81     20.96 o 
   6   6  12        2.15      -19.51     19.51 o 
   7   6  12       14.30       50.65     21.38 o 
 -13   7  12       19.90       38.22     17.08 o 
 -12   7  12       39.19       62.35     17.20 o 
 -11   7  12        1.04       -5.76     14.76 o 
 -10   7  12        4.45       14.23     14.73 o 
  -9   7  12      165.47      160.15     18.01 o 
  -8   7  12       46.83       61.40     15.10 o 
  -7   7  12       21.17       32.89     12.13 o 
  -6   7  12      153.50      197.47     24.84 o 
  -5   7  12       32.62       51.44     20.80 o 
  -4   7  12      150.35      133.51     21.56 o 
  -3   7  12       13.27       -1.87     18.55 o 
  -2   7  12      334.13      398.46     84.87 o 
  -1   7  12       29.74       67.61     21.53 o 
   0   7  12       23.02       60.13     22.47 o 
   1   7  12       78.02       73.28     21.38 o 
   2   7  12        0.75       16.69     37.72 o 
   3   7  12       23.50       38.35     24.41 o 
   4   7  12       20.58       19.23     25.52 o 
   5   7  12        1.95        3.45     25.79 o 
  -9   8  12       19.63       18.91     18.42 o 
  -8   8  12       19.24       13.86     18.09 o 
  -7   8  12        2.37      -15.50     17.77 o 
  -6   8  12      248.61      280.96     30.79 o 
  -5   8  12      131.67       95.97     32.17 o 
  -4   8  12       60.65       -3.33     31.62 o 
  -3   8  12        0.60       18.31     28.29 o 
  -2   8  12        1.08      -11.65     28.29 o 
  -1   8  12        5.35      -23.85     27.18 o 
   0   8  12       29.93       32.17     32.17 o 
   1   8  12        1.09      -19.57     19.57 o 
   2   8  12       48.70       59.08     22.36 o 
 -18   1  13       92.35       95.63     24.33 o 
 -17   1  13      240.75      251.20     23.12 o 
 -16   1  13      297.30      304.09     25.89 o 
 -15   1  13      259.44      314.86     18.42 o 
 -14   1  13      286.93      285.87     17.32 o 
 -13   1  13       28.89       29.11     11.85 o 
 -12   1  13      150.89      111.20     12.72 o 
 -11   1  13       53.74       62.53     11.20 o 
 -10   1  13       26.83       20.08     14.25 o 
  -9   1  13        2.14        4.66     10.97 o 
  -8   1  13      183.23      215.28     49.65 o 
  -7   1  13        7.20       17.20     13.34 o 
  -6   1  13      372.60      335.86     23.30 o 
  -5   1  13      614.22      618.11     29.22 o 
  -4   1  13       29.03       36.89     15.30 o 
  -3   1  13      799.63      726.89     27.80 o 
  -2   1  13     1839.51     1757.11     48.52 o 
  -1   1  13      117.39      118.39     16.01 o 
   0   1  13      546.86      553.41     23.34 o 
   1   1  13      166.48      177.50     15.71 o 
   2   1  13       58.14       79.70     19.66 o 
   3   1  13      248.89      293.41     27.21 o 
   4   1  13       10.01       11.56     17.77 o 
   5   1  13       31.32       67.87     20.74 o 
   6   1  13       33.58       33.77     20.13 o 
   7   1  13        1.06       -2.00     19.74 o 
   8   1  13       18.80       43.13     22.19 o 
   9   1  13       57.53       98.56     26.87 o 
  10   1  13       62.56       65.13     27.26 o 
 -18   2  13       17.19       26.79     16.81 o 
 -17   2  13       14.71        7.87     14.76 o 
 -16   2  13       34.55       16.61     12.70 o 
 -15   2  13      374.34      441.49     25.62 o 
 -14   2  13      445.66      522.32     26.41 o 
 -13   2  13      397.37      417.24     24.18 o 
 -12   2  13      698.21      714.24     23.11 o 
 -11   2  13      656.71      672.91     22.71 o 
 -10   2  13     1007.84      952.62     30.59 o 
  -9   2  13     1384.65     1307.52     45.12 o 
  -8   2  13      757.48      781.63     48.24 o 
  -7   2  13      250.67      270.50     17.37 o 
  -6   2  13       54.16       42.96     12.68 o 
  -5   2  13      494.90      482.59     23.53 o 
  -4   2  13      364.62      363.95     19.74 o 
  -3   2  13      202.11      214.47     16.75 o 
  -2   2  13       23.96       18.05     12.06 o 
  -1   2  13       38.22       59.54     13.10 o 
   0   2  13       30.95       19.26     13.04 o 
   1   2  13       24.48       11.79     12.37 o 
   2   2  13       26.61       29.07     14.07 o 
   3   2  13       87.16       79.27     23.52 o 
   4   2  13      607.17      632.56     26.26 o 
   5   2  13      121.36      133.74     22.75 o 
   6   2  13       73.28      103.78     28.85 o 
   7   2  13      230.94      302.33     29.22 o 
   8   2  13       31.62       82.34     23.53 o 
   9   2  13      276.23      358.49     35.23 o 
  10   2  13      180.09      222.85     29.02 o 
 -17   3  13        2.55        3.87     16.22 o 
 -16   3  13       88.95       89.91     16.86 o 
 -15   3  13      388.02      407.94     19.57 o 
 -14   3  13        2.02       10.71     12.59 o 
 -13   3  13       76.08       73.93     12.46 o 
 -12   3  13       73.53       52.60     12.52 o 
 -11   3  13       80.05       82.68     16.97 o 
 -10   3  13        9.57       -5.40     14.94 o 
  -9   3  13       48.06       21.70     10.43 o 
  -8   3  13       66.50       73.84     12.33 o 
  -7   3  13      308.65      321.04     16.22 o 
  -6   3  13      609.88      546.12     20.23 o 
  -5   3  13       33.01       42.03     13.24 o 
  -4   3  13      176.72      164.96     16.51 o 
  -3   3  13     1528.38     1454.54     38.09 o 
  -2   3  13      155.09      120.33     14.19 o 
  -1   3  13      167.38      164.23     15.97 o 
   0   3  13        2.17        1.63     11.96 o 
   1   3  13      110.55      101.54     14.68 o 
   2   3  13        1.12       -1.74     12.43 o 
   3   3  13      211.56      252.44     19.20 o 
   4   3  13       45.82       94.12     16.82 o 
   5   3  13      103.78      123.45     22.35 o 
   6   3  13       40.69       32.82     20.59 o 
   7   3  13        3.76       31.05     20.85 o 
   8   3  13       20.06       17.42     21.17 o 
   9   3  13      464.97      558.06     53.25 o 
 -16   4  13       86.80       98.98     24.10 o 
 -15   4  13        9.40       -7.31     12.96 o 
 -14   4  13        5.60        5.70     10.79 o 
 -13   4  13      382.17      425.74     19.51 o 
 -12   4  13       25.83       17.32     12.05 o 
 -11   4  13      147.61      129.41     13.94 o 
 -10   4  13      161.32      157.34     14.75 o 
  -9   4  13      112.39      106.89     12.81 o 
  -8   4  13      357.21      341.51     18.42 o 
  -7   4  13       89.05      109.89     12.40 o 
  -6   4  13        2.98       -9.55     10.28 o 
  -5   4  13      213.09      231.86     17.78 o 
  -4   4  13       10.14       12.74     10.88 o 
  -3   4  13      343.94      292.61     19.06 o 
  -2   4  13       52.69       36.03     15.42 o 
  -1   4  13       13.45       -0.74     12.62 o 
   0   4  13       99.64       86.23     14.73 o 
   1   4  13       55.71       69.11     15.14 o 
   2   4  13       97.44      117.68     24.82 o 
   3   4  13       76.55       73.50     16.06 o 
   4   4  13        1.25      -14.80     14.80 o 
   5   4  13       30.32       44.00     20.30 o 
   6   4  13       79.41       66.01     31.06 o 
   7   4  13      141.09      105.95     36.06 o 
   8   4  13      353.03      387.20     48.26 o 
 -15   5  13       25.13       10.77     21.45 o 
 -14   5  13      217.90      243.23     38.83 o 
 -13   5  13       61.00       69.31     21.38 o 
 -12   5  13        9.49       17.64     10.99 o 
 -11   5  13      115.05      118.46     11.73 o 
 -10   5  13       15.17       16.45     10.48 o 
  -9   5  13      189.91      155.32     13.06 o 
  -8   5  13        4.76       11.91     10.33 o 
  -7   5  13      301.69      295.42     16.56 o 
  -6   5  13       16.83       -4.55      9.69 o 
  -5   5  13      212.20      217.25     16.51 o 
  -4   5  13      574.06      605.15     19.35 o 
  -3   5  13       29.76       15.13     11.76 o 
  -2   5  13      260.79      275.00     17.73 o 
  -1   5  13      774.25      746.15     28.82 o 
   0   5  13       49.31       48.21     15.67 o 
   1   5  13      120.27      152.51     31.63 o 
   2   5  13      234.13      273.14     26.27 o 
   3   5  13       39.72       35.78     19.61 o 
   4   5  13       13.98       35.99     21.96 o 
   5   5  13      374.45      453.42     31.95 o 
   6   5  13       25.59        1.05     20.61 o 
   7   5  13       25.66        8.88     29.96 o 
 -13   6  13      157.62      177.20     20.56 o 
 -12   6  13       27.67       37.64     16.84 o 
 -11   6  13       91.50       83.76     23.66 o 
 -10   6  13      226.78      230.66     22.50 o 
  -9   6  13        6.02        1.34     11.76 o 
  -8   6  13      158.21      172.76     13.75 o 
  -7   6  13      100.28       99.34     12.64 o 
  -6   6  13       14.97        8.60     10.29 o 
  -5   6  13      489.38      534.51     19.09 o 
  -4   6  13      230.63      232.39     16.35 o 
  -3   6  13      171.33      152.32     14.51 o 
  -2   6  13      215.44      266.39     25.49 o 
  -1   6  13       72.50       73.27     23.02 o 
   0   6  13       51.60       10.34     20.59 o 
   1   6  13      123.76      212.88     25.85 o 
   2   6  13       83.23       52.26     23.85 o 
   3   6  13      144.17      154.25     24.32 o 
   4   6  13       39.74       87.65     24.71 o 
   5   6  13      277.31      258.56     29.41 o 
 -11   7  13      140.78      145.38     21.43 o 
 -10   7  13       11.99       17.52     15.58 o 
  -9   7  13       18.95        2.13     15.00 o 
  -8   7  13       44.30       53.22     13.79 o 
  -7   7  13      119.92      125.58     15.69 o 
  -6   7  13       91.95       93.47     20.92 o 
  -5   7  13       70.60       64.35     31.62 o 
  -4   7  13      252.63      212.73     25.30 o 
  -3   7  13      139.59      175.65     30.79 o 
  -2   7  13        2.52      -14.63     19.17 o 
  -1   7  13      179.52      245.02     44.93 o 
   0   7  13       28.26       48.19     26.63 o 
   1   7  13       57.40       62.75     24.10 o 
   2   7  13      215.89      215.86     42.71 o 
   3   7  13       32.79       67.08     22.94 o 
 -17   0  14       22.90       31.33     19.67 o 
 -16   0  14       14.74       34.49     19.46 o 
 -15   0  14       15.75       11.09     18.09 o 
 -14   0  14      379.95      521.59     62.96 o 
 -13   0  14      394.63      489.39     43.82 o 
 -12   0  14      116.50      150.80     24.69 o 
 -11   0  14      779.95      834.48     41.88 o 
 -10   0  14      160.71      190.83     27.46 o 
  -9   0  14     1127.22     1082.83     57.69 o 
  -8   0  14     3307.24     3038.80    112.05 o 
  -7   0  14      241.73      222.45     29.40 o 
  -6   0  14       45.98       65.46     23.30 o 
  -5   0  14     1277.10     1280.87     62.13 o 
  -4   0  14        6.27        5.55     21.63 o 
  -3   0  14      638.91      612.42     44.93 o 
  -2   0  14      656.95      601.32     44.93 o 
  -1   0  14      184.86      108.73     29.96 o 
   0   0  14       43.83       39.39     27.18 o 
   1   0  14        0.30      -21.08     21.08 o 
   2   0  14       43.61       11.09     23.85 o 
   3   0  14      649.38      765.52     54.36 o 
   4   0  14      478.71      518.12     49.37 o 
   5   0  14      142.69      134.24     34.95 o 
   6   0  14      146.75       53.81     32.17 o 
   7   0  14      174.91      168.08     39.94 o 
   8   0  14       20.25       17.20     37.17 o 
   9   0  14        1.50       -4.99     38.83 o 
 -17   1  14       46.34       55.43     15.61 o 
 -16   1  14        4.13        2.84     12.94 o 
 -15   1  14      969.42      962.37     29.53 o 
 -14   1  14      192.59      189.55     16.03 o 
 -13   1  14        2.75        2.38     11.59 o 
 -12   1  14      521.54      513.60     20.50 o 
 -11   1  14        1.41        8.71     10.99 o 
 -10   1  14       71.65       63.62     11.95 o 
  -9   1  14      111.50      138.63     16.22 o 
  -8   1  14       67.32       62.66     16.90 o 
  -7   1  14      132.20      119.79     17.84 o 
  -6   1  14        4.08       14.70     14.51 o 
  -5   1  14       59.56       61.85     16.08 o 
  -4   1  14       99.81      111.89     22.74 o 
  -3   1  14       75.69       58.50     17.21 o 
  -2   1  14     1755.55     1628.77     42.06 o 
  -1   1  14      123.42      111.62     15.32 o 
   0   1  14       19.79       20.63     13.84 o 
   1   1  14      610.26      568.73     25.12 o 
   2   1  14        7.64        8.06     13.35 o 
   3   1  14      265.46      312.62     28.03 o 
   4   1  14      404.03      455.64     31.74 o 
   5   1  14      137.98      171.55     26.27 o 
   6   1  14       15.54       38.60     22.03 o 
   7   1  14       11.40      -22.10     22.10 o 
   8   1  14       33.21       53.08     31.06 o 
 -17   2  14       67.29       63.23     34.12 o 
 -16   2  14       52.19       43.67     13.96 o 
 -15   2  14      127.64      135.91     16.60 o 
 -14   2  14      120.65      140.92     15.55 o 
 -13   2  14      134.30      119.85     15.53 o 
 -12   2  14       22.00       16.63     12.06 o 
 -11   2  14       14.10       -3.73     14.29 o 
 -10   2  14       27.16       17.70     14.11 o 
  -9   2  14        9.11       23.00     12.95 o 
  -8   2  14      149.50      164.09     16.09 o 
  -7   2  14      621.02      637.99     31.56 o 
  -6   2  14       35.95       25.70     13.33 o 
  -5   2  14       76.70       65.15     13.99 o 
  -4   2  14      183.25      164.15     16.20 o 
  -3   2  14       50.40       29.91     13.85 o 
  -2   2  14       20.09       20.49     13.14 o 
  -1   2  14       40.36       40.17     13.98 o 
   0   2  14        8.83        2.94     13.03 o 
   1   2  14        2.36        8.44     13.48 o 
   2   2  14       20.14       29.61     14.82 o 
   3   2  14      171.00      188.38     24.91 o 
   4   2  14        8.71       20.06     20.20 o 
   5   2  14       30.35       -6.69     24.13 o 
   6   2  14       61.08       77.27     24.12 o 
   7   2  14       11.85       46.17     23.13 o 
   8   2  14       19.65       15.84     23.34 o 
 -16   3  14      518.59      553.10     55.82 o 
 -15   3  14       45.88       33.20     16.23 o 
 -14   3  14      197.22      207.30     16.79 o 
 -13   3  14      601.15      573.12     22.34 o 
 -12   3  14       21.26       23.59     12.38 o 
 -11   3  14      305.03      303.50     17.92 o 
 -10   3  14      328.16      346.25     21.12 o 
  -9   3  14      348.16      394.92     18.48 o 
  -8   3  14       21.05       22.72     11.71 o 
  -7   3  14       37.10       51.11     12.02 o 
  -6   3  14      178.03      170.79     15.76 o 
  -5   3  14      187.84      173.75     17.19 o 
  -4   3  14        3.11       11.09     13.33 o 
  -3   3  14      394.50      368.07     30.27 o 
  -2   3  14       20.78       30.36     14.08 o 
  -1   3  14      303.14      315.71     19.67 o 
   0   3  14      662.24      650.52     26.61 o 
   1   3  14       38.65       32.34     14.83 o 
   2   3  14      390.47      457.66     24.24 o 
   3   3  14       49.28       49.44     16.19 o 
   4   3  14        3.35       -4.94     20.18 o 
   5   3  14      244.90      278.64     28.81 o 
   6   3  14        7.11        1.63     21.35 o 
   7   3  14       21.79       -4.76     22.50 o 
 -15   4  14       30.98       41.09     14.71 o 
 -14   4  14        9.42       13.60     13.05 o 
 -13   4  14      138.63      171.85     15.62 o 
 -12   4  14      452.48      501.77     22.04 o 
 -11   4  14        5.04        4.09     12.96 o 
 -10   4  14      231.65      225.55     16.68 o 
  -9   4  14      301.65      304.19     17.52 o 
  -8   4  14      416.40      366.49     18.15 o 
  -7   4  14      491.60      512.83     21.62 o 
  -6   4  14      105.51      128.85     22.02 o 
  -5   4  14        9.72        6.62     11.36 o 
  -4   4  14     1030.37      982.71     28.02 o 
  -3   4  14       48.04       39.92     14.24 o 
  -2   4  14       22.53        9.40     15.83 o 
  -1   4  14       73.25       91.91     15.67 o 
   0   4  14      102.46      104.40     16.61 o 
   1   4  14       13.40       46.24     18.52 o 
   2   4  14       82.48       66.41     16.97 o 
   3   4  14       40.54       27.85     16.43 o 
   4   4  14       19.86       28.63     20.19 o 
   5   4  14       94.68       60.47     33.84 o 
   6   4  14       64.37       46.04     34.39 o 
 -14   5  14      113.83      146.61     25.12 o 
 -13   5  14        2.68        1.50     22.71 o 
 -12   5  14        2.81      -11.51     11.51 o 
 -11   5  14       10.27       -8.35     11.15 o 
 -10   5  14       47.79       62.74     12.71 o 
  -9   5  14        2.26       12.95     10.86 o 
  -8   5  14        0.12        6.89     10.58 o 
  -7   5  14       15.50       19.87     10.77 o 
  -6   5  14        7.07       -6.24     10.19 o 
  -5   5  14        4.06       -5.09     10.77 o 
  -4   5  14        8.39       12.12     12.74 o 
  -3   5  14       17.82       -5.02     12.36 o 
  -2   5  14       37.23        6.11     11.76 o 
  -1   5  14       78.36       38.12     15.57 o 
   0   5  14       16.09        4.27     15.03 o 
   1   5  14       50.91       65.31     22.53 o 
   2   5  14       19.75        9.15     21.18 o 
   3   5  14       32.73       24.10     21.19 o 
   4   5  14        7.74       45.21     22.36 o 
   5   5  14      127.09      187.89     43.82 o 
 -11   6  14      229.32      219.86     26.18 o 
 -10   6  14       13.64       10.44     17.21 o 
  -9   6  14        2.97        3.22     13.17 o 
  -8   6  14      138.18      164.79     14.67 o 
  -7   6  14        6.37       -0.86     11.30 o 
  -6   6  14       61.82       75.20     12.82 o 
  -5   6  14      354.08      401.43     20.46 o 
  -4   6  14        7.95       -4.15     12.53 o 
  -3   6  14       41.87       29.20     20.39 o 
  -2   6  14        1.64        3.97     18.92 o 
  -1   6  14        2.70      -22.47     22.74 o 
   0   6  14       32.37       36.47     21.25 o 
   1   6  14        0.34      -21.53     21.53 o 
   2   6  14        9.93      -13.88     26.07 o 
   3   6  14       47.26        9.87     22.59 o 
  -7   7  14       21.99       -2.77     27.18 o 
  -6   7  14       37.95       66.57     29.40 o 
  -5   7  14       22.76       36.06     32.17 o 
  -4   7  14        0.61      -20.40     20.40 o 
  -3   7  14      157.88      176.63     26.60 o 
  -2   7  14       11.75       16.82     21.38 o 
 -16   1  15      140.01      152.31     17.00 o 
 -15   1  15      239.87      236.82     19.42 o 
 -14   1  15      345.28      334.63     29.22 o 
 -13   1  15      284.89      294.39     18.32 o 
 -12   1  15       32.87       47.21     12.68 o 
 -11   1  15      304.01      342.30     19.33 o 
 -10   1  15      107.63      118.55     14.09 o 
  -9   1  15        4.83       -4.56     16.24 o 
  -8   1  15       94.37       72.98     18.82 o 
  -7   1  15       11.34       -9.81     19.14 o 
  -6   1  15       98.59      136.11     52.14 o 
  -5   1  15       31.12       27.20     16.27 o 
  -4   1  15      141.94      142.61     20.57 o 
  -3   1  15        9.73       -8.10     16.85 o 
  -2   1  15       20.51       14.44     18.21 o 
  -1   1  15      256.15      248.59     25.30 o 
   0   1  15       63.40       75.39     20.20 o 
   1   1  15      122.02      129.81     23.67 o 
   2   1  15      197.85      159.98     24.96 o 
   3   1  15       53.88       63.52     22.82 o 
   4   1  15      312.47      353.80     31.95 o 
   5   1  15       45.58       49.77     23.61 o 
   6   1  15        1.75      -23.77     23.77 o 
 -15   2  15       28.43       -3.81     18.98 o 
 -14   2  15        5.21       15.21     13.54 o 
 -13   2  15      131.74      136.78     20.58 o 
 -12   2  15       83.09       68.78     13.97 o 
 -11   2  15      405.04      420.64     20.24 o 
 -10   2  15        7.03        9.43     14.41 o 
  -9   2  15      137.20      146.56     19.45 o 
  -8   2  15     1257.57     1278.91     39.68 o 
  -7   2  15      437.21      439.35     44.93 o 
  -6   2  15      260.92      307.37     25.67 o 
  -5   2  15      507.19      529.37     25.59 o 
  -4   2  15       49.75       50.79     14.66 o 
  -3   2  15      278.92      320.82     20.77 o 
  -2   2  15      575.85      633.98     32.02 o 
  -1   2  15       35.78       38.80     15.33 o 
   0   2  15        4.20       30.16     15.10 o 
   1   2  15        4.76      -14.17     14.17 o 
   2   2  15        9.12        0.93     33.28 o 
   3   2  15       48.49       61.81     23.89 o 
   4   2  15      288.63      358.87     32.16 o 
   5   2  15      122.18      118.12     26.66 o 
   6   2  15       95.64       25.32     35.50 o 
 -14   3  15      333.41      345.41     19.79 o 
 -13   3  15       37.48       30.72     13.96 o 
 -12   3  15       14.47        5.21     13.16 o 
 -11   3  15       54.34       57.44     14.12 o 
 -10   3  15       15.22        8.60     14.40 o 
  -9   3  15       26.88       27.77     14.30 o 
  -8   3  15      318.07      306.36     18.43 o 
  -7   3  15      183.99      156.84     15.74 o 
  -6   3  15      178.42      238.60     16.86 o 
  -5   3  15       40.23       13.23     14.81 o 
  -4   3  15        0.21       11.57     14.61 o 
  -3   3  15        2.12       12.25     14.91 o 
  -2   3  15        3.19      -13.64     13.64 o 
  -1   3  15      171.75      152.73     18.65 o 
   0   3  15       26.04       21.02     15.33 o 
   1   3  15        1.96       -6.47     14.43 o 
   2   3  15       76.18       75.36     17.56 o 
   3   3  15        4.04      -11.16     19.39 o 
   4   3  15      115.35      113.32     26.60 o 
   5   3  15      151.17      180.31     28.74 o 
 -13   4  15      107.60      129.32     20.74 o 
 -12   4  15      337.93      339.86     20.75 o 
 -11   4  15        0.46        0.47     23.82 o 
 -10   4  15       53.01       64.56     14.68 o 
  -9   4  15       90.36      108.92     15.24 o 
  -8   4  15       97.07       90.00     15.14 o 
  -7   4  15       50.14       37.72     13.63 o 
  -6   4  15       55.71       78.73     14.35 o 
  -5   4  15       57.34       59.62     14.00 o 
  -4   4  15       50.76       28.03     13.17 o 
  -3   4  15      135.44      126.01     18.56 o 
  -2   4  15      121.72      136.30     18.23 o 
  -1   4  15       20.70       38.99     15.73 o 
   0   4  15       29.91       39.26     26.38 o 
   1   4  15        0.02      -10.51     15.56 o 
   2   4  15       15.78       20.29     16.42 o 
   3   4  15        3.38        0.81     16.41 o 
   4   4  15      512.81      556.95     57.69 o 
 -11   5  15       86.60      114.56     14.71 o 
 -10   5  15      596.14      691.01     23.61 o 
  -9   5  15       21.10       29.52     12.76 o 
  -8   5  15       55.44       42.17     13.04 o 
  -7   5  15      210.78      231.37     16.07 o 
  -6   5  15       89.93       90.40     13.42 o 
  -5   5  15       56.09       50.90     14.51 o 
  -4   5  15       33.33       11.44     12.99 o 
  -3   5  15      267.38      276.70     20.95 o 
  -2   5  15        2.63      -11.53     12.90 o 
  -1   5  15       10.60        5.14     15.58 o 
   0   5  15      175.03      151.74     30.23 o 
   1   5  15       85.55       67.83     23.85 o 
   2   5  15        1.88        8.60     21.97 o 
  -8   6  15        3.04      -11.32     11.32 o 
  -7   6  15       94.93       75.48     16.07 o 
  -6   6  15      259.37      313.72     20.10 o 
  -5   6  15       32.11       39.95     14.29 o 
  -4   6  15      105.00      108.86     19.53 o 
  -3   6  15      217.14      273.89     47.71 o 
  -2   6  15       28.47       21.86     23.13 o 
 -14   0  16      139.32      109.33     22.27 o 
 -13   0  16        0.58       -8.36     19.78 o 
 -12   0  16      166.09      199.68     33.56 o 
 -11   0  16        7.35      -11.09     17.64 o 
 -10   0  16       43.85       50.97     21.91 o 
  -9   0  16      242.17      186.94     35.50 o 
  -8   0  16        4.49       -0.55     24.96 o 
  -7   0  16      937.03      971.88     61.02 o 
  -6   0  16      187.87      163.64     31.62 o 
  -5   0  16      160.62      229.66     34.39 o 
  -4   0  16      816.73      976.32     59.91 o 
  -3   0  16       20.03       42.16     28.29 o 
  -2   0  16      349.21      329.51     41.60 o 
  -1   0  16      589.62      601.32     51.59 o 
   0   0  16       49.27       36.06     33.84 o 
   1   0  16      301.27      335.61     46.04 o 
   2   0  16      155.97       88.76     37.72 o 
   3   0  16       66.94       82.10     34.39 o 
   4   0  16      708.15      745.55     60.47 o 
 -14   1  16      250.82      244.44     18.82 o 
 -13   1  16      383.33      385.32     20.48 o 
 -12   1  16       56.48       49.26     13.80 o 
 -11   1  16      100.16       91.24     14.68 o 
 -10   1  16        3.36       16.37     12.85 o 
  -9   1  16       43.78       31.43     16.65 o 
  -8   1  16      239.70      250.70     44.38 o 
  -7   1  16       27.34       18.54     17.77 o 
  -6   1  16       32.85       12.44     18.32 o 
  -5   1  16      249.87      276.46     26.25 o 
  -4   1  16       18.93       27.19     19.81 o 
  -3   1  16      104.91      123.43     22.03 o 
  -2   1  16      137.43      111.84     22.75 o 
  -1   1  16      258.63      311.20     49.37 o 
   0   1  16        3.81       15.28     22.55 o 
   1   1  16       39.32       58.52     24.32 o 
   2   1  16      265.27      284.15     30.96 o 
   3   1  16        3.09       37.74     23.53 o 
   4   1  16       33.62       64.58     24.85 o 
 -13   2  16       18.10       27.76     14.05 o 
 -12   2  16        0.61      -12.88     12.88 o 
 -11   2  16      249.93      283.80     18.63 o 
 -10   2  16       43.68       47.01     15.86 o 
  -9   2  16       38.01       42.23     16.31 o 
  -8   2  16       38.31       47.27     15.96 o 
  -7   2  16      158.16      151.16     23.53 o 
  -6   2  16      233.81      274.47     26.06 o 
  -5   2  16        0.72       -3.61     18.63 o 
  -4   2  16       10.23       -6.95     24.13 o 
  -3   2  16      193.25      179.46     20.11 o 
  -2   2  16       11.78        0.78     24.50 o 
  -1   2  16        0.22       -6.26     15.42 o 
   0   2  16       42.10       39.21     19.31 o 
   1   2  16        5.37      -21.75     21.75 o 
   2   2  16       28.36       28.78     24.69 o 
   3   2  16       72.79       69.16     25.41 o 
 -12   3  16      141.65      146.27     17.13 o 
 -11   3  16      102.69      107.69     16.00 o 
 -10   3  16      294.17      301.61     23.44 o 
  -9   3  16      140.21      145.11     18.51 o 
  -8   3  16        7.66       15.45     15.13 o 
  -7   3  16       57.91       64.69     24.40 o 
  -6   3  16       50.36       59.48     14.90 o 
  -5   3  16       12.14       39.35     17.45 o 
  -4   3  16        8.61       21.47     16.24 o 
  -3   3  16        1.22        2.41     16.28 o 
  -2   3  16      131.36      138.77     22.51 o 
  -1   3  16       17.97       14.80     17.05 o 
   0   3  16       69.74       57.33     17.95 o 
   1   3  16      104.15      110.89     29.67 o 
   2   3  16       19.92        3.05     22.36 o 
 -10   4  16       16.20       10.24     24.26 o 
  -9   4  16        6.91      -13.83     13.83 o 
  -8   4  16       80.92       82.79     15.31 o 
  -7   4  16       44.03       37.24     13.58 o 
  -6   4  16      184.34      220.59     18.29 o 
  -5   4  16      175.74      138.04     16.85 o 
  -4   4  16        9.47       12.91     14.33 o 
  -3   4  16      355.44      345.09     24.85 o 
  -2   4  16       36.06       19.84     18.18 o 
  -1   4  16       26.62        0.61     17.29 o 
   0   4  16      199.72      224.59     22.70 o 
   1   4  16       32.31       37.72     32.17 o 
  -7   5  16       50.88       48.90     14.91 o 
  -6   5  16       47.93       47.92     15.51 o 
  -5   5  16       22.05        1.75     14.78 o 
  -4   5  16       25.70       34.55     14.53 o 
  -3   5  16        0.54      -13.54     17.70 o 
 -11   1  17      159.28      181.39     17.45 o 
 -10   1  17        5.01       -3.15     14.08 o 
  -9   1  17      250.49      249.75     25.26 o 
  -8   1  17       55.58       85.75     25.52 o 
  -7   1  17       53.64       51.75     21.53 o 
  -6   1  17       51.53       58.98     20.96 o 
  -5   1  17       51.41       72.59     21.38 o 
  -4   1  17       44.01       52.42     23.14 o 
  -3   1  17        8.57       -0.95     19.99 o 
  -2   1  17       21.29       30.68     22.25 o 
  -1   1  17        6.00       23.42     22.94 o 
   0   1  17      123.18      115.98     33.56 o 
 -10   2  17       41.02       29.49     17.78 o 
  -9   2  17      125.27      133.29     19.71 o 
  -8   2  17        6.67       -4.96     15.96 o 
  -7   2  17       71.55       57.74     17.25 o 
  -6   2  17      125.23      128.14     23.92 o 
  -5   2  17        2.63       -6.43     19.97 o 
  -4   2  17      226.94      267.26     28.17 o 
  -3   2  17      480.69      469.22     53.25 o 
  -2   2  17       25.92       44.95     22.74 o 
  -1   2  17       80.84       88.33     24.72 o 
  -8   3  17       84.91       64.62     17.67 o 
  -7   3  17       23.06       28.52     20.32 o 
  -6   3  17       12.32       11.24     16.31 o 
  -5   3  17      108.37      139.86     21.23 o 
  -4   3  17       50.38       76.99     19.20 o 
  -3   3  17        9.42       22.28     18.25 o 
                                                 
